# Supplementary material for: Adaptation and validation of the Charlson Index for Read/OXMIS coded databases
Source: BMC Fam Pract. 2010 Jan 5;11:1. doi: 10.1186/1471-2296-11-1 (PMC2820468; doi:10.1186/1471-2296-11-1)
Supplement: Additional file 1 — Adapted Charlson score. This file contains the Read/OXMIS codes relating to this adaptation of the Charlson index. [file 1471-2296-11-1-S1.xls]

## Sheet: Appendix 1 - Charlson Score res
Appendix 1 - Charlson score for download
	gprdmedcode	Read/OXMIS term	Read/OXMIS code	Charlson disease category	Charlson score weight
1	269783	HIV disease resulting in unspecified malignant neoplasm	A788W00	AIDS	6
2	287971	HIV disease resulting in multiple diseases CE	A788V00	AIDS	6
3	288057	[X]Human immunodeficiency virus disease	AyuC.00	AIDS	6
4	297182	HIV disease resulting in mycobacterial infection	A789000	AIDS	6
5	287970	Human immunodeficiency virus with neurological disease	A788400	AIDS	6
6	269885	[X]HIV disease resulting in other non-Hodgkin's lymphoma	AyuC600	AIDS	6
7	214964	HIV disease resulting/unspcf infectious disease	A788X00	AIDS	6
8	278850	Acquired human immunodeficiency virus infection syndrome NOS	A788z00	AIDS	6
9	260642	[X]HIV disease resulting in unspecified malignant neoplasm	AyuC900	AIDS	6
10	269883	[X]HIV disease resulting in multiple infections	AyuC300	AIDS	6
11	214965	HIV disease resulting in candidiasis	A789200	AIDS	6
12	214963	Human immunodeficiency virus with secondary infection	A788500	AIDS	6
13	242266	[X]HIV disease resulting in other bacterial infections	AyuC000	AIDS	6
14	288058	[X]Unspecified human immunodeficiency virus [HIV] disease	AyuCD00	AIDS	6
15	260643	[X]HIV disease resulting in other specified conditions	AyuCC00	AIDS	6
16	223991	HIV disease resulting in Burkitt's lymphoma	A789600	AIDS	6
17	224101	[X]HIV disease resulting in other mycoses	AyuC200	AIDS	6
18	297183	HIV disease resulting in lymphoid interstitial pneumonitis	A789900	AIDS	6
19	242169	Human immunodef virus resulting in other disease	A789.00	AIDS	6
20	278851	HIV disease resulting in wasting syndrome	A789A00	AIDS	6
21	215064	[X]HIV disease resulting in other viral infections	AyuC100	AIDS	6
22	287969	Human immunodeficiency virus with constitutional disease	A788300	AIDS	6
23	214962	Acquired immune deficiency syndrome	A788.00	AIDS	6
24	297295	[X]HIV disease result/haematological???? abnorms,NEC	AyuCB00	AIDS	6
25	302909	AIDS	799MD	AIDS	6
26	287972	HIV disease resulting in cytomegaloviral disease	A789100	AIDS	6
27	214966	HIV disease resulting in Kaposi's sarcoma	A789500	AIDS	6
28	287968	HIV infection with persistent generalised lymphadenopathy	A788200	AIDS	6
29	233143	HIV disease result/haematological???? abnorms,NEC	A788U00	AIDS	6
30	251350	Human immunodeficiency virus with other clinical findings	A788y00	AIDS	6
31	278849	Human immunodeficiency virus with secondary cancers	A788600	AIDS	6
32	228702	ACQUIRED IMMUNE DEFICIENCY SYNDROME	L7990A	AIDS	6
33	223990	HIV disease resulting in Pneumocystis carinii pneumonia	A789300	AIDS	6
34	260641	[X]HIV disease resulting/unspcf infectious??? disease	AyuC500	AIDS	6
35	269784	HIV dis reslt/oth mal neopl/lymph,h'matopoetc? tissu	A789X00	AIDS	6
36	215065	[X]HIV dis reslt/oth mal neopl/lymph,h'matopoetc? tissu	AyuC700	AIDS	6
37	223989	Asymptomatic human immunodeficiency virus infection	A788100	AIDS	6
38	242267	[X]HIV disease resulting in other malignant neoplasms	AyuC800	AIDS	6
39	269884	[X]HIV disease resulting/other infectious??? diseases	AyuC400	AIDS	6
40	260551	HIV disease resulting in multiple infections	A789400	AIDS	6
41	205964	HIV disease resulting in multiple malignant neoplasms	A789800	AIDS	6
42	224102	[X]HIV disease resulting in multiple diseases CE	AyuCA00	AIDS	6
43	260663	Malignant neoplasm of lateral wall of nasopharynx	B072.00	Cancer	2
44	242296	Malignant neoplasm of mesocaecum	B18y100	Cancer	2
45	242295	Malignant neoplasm of pancreatic duct	B173.00	Cancer	2
46	224174	Malignant neoplasm of skin of thigh	B337100	Cancer	2
47	206139	Malignant neoplasm of skin of trunk, excluding scrotum	B335.00	Cancer	2
48	242372	Hodgkin's nodular sclerosis of inguinal region and leg	B614500	Cancer	2
49	206206	Multiple myeloma and immunoproliferative neoplasms	B63..00	Cancer	2
50	242278	Malignant neoplasm of lower lip, vermilion border	B001.00	Cancer	2
51	297319	Malignant neoplasm of other sites of floor of mouth	B04y.00	Cancer	2
52	260664	Malignant neoplasm of opening of auditory tube	B072100	Cancer	2
53	206095	Malignant neoplasm of pharyngeal recess	B072000	Cancer	2
54	297427	Hodgkin's sarcoma of intrapelvic lymph nodes	B612600	Cancer	2
55	260767	Mast cell malignancy of lymph nodes of axilla and upper limb	B626400	Cancer	2
56	274692	CHLOROMA	2022CL	Cancer	2
57	233282	Malignant neoplasm of carpal bone - hamate	B305700	Cancer	2
58	215155	Malignant neoplasm of urinary bladder	B49..00	Cancer	2
59	260712	Malignant neoplasm of myometrium of corpus uteri	B430300	Cancer	2
60	242383	Follicular lymphoma NOS	B627C11	Cancer	2
61	206434	[X]Malignant neoplasm/bone??? cartilage, unspecified	Byu3300	Cancer	2
62	242281	Malignant neoplasm of gum NOS	B03z.00	Cancer	2
63	260708	Malignant neoplasm of nipple or areola of female breast NOS	B340z00	Cancer	2
64	224237	Diffuse non-Hodgkin's centroblastic lymphoma	B627D00	Cancer	2
65	206137	Malignant neoplasm of skin of auricle (ear)	B332000	Cancer	2
66	201871	MALIGNANT NEOPLASM PANCREAS	1579A	Cancer	2
67	292883	MALIGNANT LYMPHANGIOMA	1719LM	Cancer	2
68	237950	HAMARTOMA FOETAL RENAL	1890HM	Cancer	2
69	279056	Reticulosarcoma of spleen	B600700	Cancer	2
70	242284	Malignant neoplasm of glossopalatine fold	B062100	Cancer	2
71	206188	Reticulosarcoma of intra-abdominal lymph nodes	B600300	Cancer	2
72	237943	MALIGNANT MELANOMA ANUS	1726AN	Cancer	2
73	237942	RHABDOMYOSARCOMA BUTTOCK	1719RB	Cancer	2
74	224116	Malignant neoplasm of upper lip, vermilion border	B000.00	Cancer	2
75	237937	SARCOMA COLON	1538B	Cancer	2
76	292212	[V]Personal history of malignant neoplasm of bladder	ZV10511	Cancer	2
77	224183	Malignant neoplasm of cervix uteri NOS	B41z.00	Cancer	2
78	303090	CARCINOMA THROAT	149 CT	Cancer	2
79	279032	Malignant neoplasm of renal pelvis NOS	B4A1z00	Cancer	2
80	260689	Malignant neoplasm of ulna	B304400	Cancer	2
81	269905	Malignant neoplasm of other sites of lip	B00y.00	Cancer	2
82	288140	Malignant neoplasm of tapetum	B51y100	Cancer	2
83	288428	[X]Malignant neoplasm of intestinal tract, part unspecified	Byu1200	Cancer	2
84	303108	PANCOAST TUMOUR	1621D	Cancer	2
85	206096	Malignant neoplasm of nasopharynx NOS	B07z.00	Cancer	2
86	242308	Malignant neoplasm of anterior mediastinum	B242.00	Cancer	2
87	303126	ADENOCARCINOMA PROSTATE	185 CA	Cancer	2
88	279018	Malignant neoplasm skin other and unspec part of face NOS	B333z00	Cancer	2
89	288126	Malignant neoplasm of placenta	B42..00	Cancer	2
90	242338	Teratoma of descended testis	B471100	Cancer	2
91	288136	Malignant neoplasm of urethra	B4A3.00	Cancer	2
92	247127	EPULIS	2104EP	Cancer	2
93	233349	Mast cell malignancy of lymph nodes inguinal region and leg	B626500	Cancer	2
94	279065	Hodgkin's lymphocytic depletion of unspecified site	B616000	Cancer	2
95	278966	Malignant neoplasm of major salivary gland NOS	B02z.00	Cancer	2
96	206131	Malig neopl of connective and soft tissue - sacrum or coccyx	B315300	Cancer	2
97	242317	Malignant neoplasm of short bones of leg	B308.00	Cancer	2
98	206211	Acute myelofibrosis	B675.00	Cancer	2
99	279318	[X]Melanoma and other malignant neoplasms of skin	Byu4.00	Cancer	2
100	215416	[X]Malignant neoplasm of urinary tract	Byu9.00	Cancer	2
101	297443	T-zone lymphoma	B62x000	Cancer	2
102	251485	Malignant neoplasm of ectopic pancreatic tissue	B17y000	Cancer	2
103	278984	Rectal carcinoma	B141.12	Cancer	2
104	297335	Malignant neoplasm of descending colon	B132.00	Cancer	2
105	215135	Malignant neoplasm of skin of lip	B330.00	Cancer	2
106	251574	Diffuse non-Hodgkin mixed sml & lge cell (diffuse) lymphoma	B627500	Cancer	2
107	303114	SQUAMOUS CELL CARCINOMA	1739CS	Cancer	2
108	247097	MALIGNANT NEOPLASM MAXILLA	1700AM	Cancer	2
109	270012	Multiple myeloma	B630.00	Cancer	2
110	242384	Peripheral T-cell lymphoma	B62x200	Cancer	2
111	297386	Malignant neoplasm of lacrimal gland	B502.00	Cancer	2
112	206204	Malignant reticulosis	B62x400	Cancer	2
113	237285	[V]Personal history of malignant neoplasm of bone	ZV10y11	Cancer	2
114	215115	Malignant neoplasm of carpal bone - scaphoid	B305000	Cancer	2
115	260670	Malignant neoplasm of stomach	B11..00	Cancer	2
116	251491	Malignant neoplasm of upper lobe of lung	B222100	Cancer	2
117	269913	Malignant neoplasm, overlapping lesion of oesophagus	B106.00	Cancer	2
118	233584	[X]Malignant neoplasms of lymphoid, haematopoietic and rela	ByuD.00	Cancer	2
119	242353	Malignant neoplasm of carotid body	B544.00	Cancer	2
120	278976	Malignant neoplasm of lateral wall of oropharynx	B066.00	Cancer	2
121	233339	Other malignant neoplasm of lymphoid and histiocytic tissue	B62..00	Cancer	2
122	233580	[X]Malignant neoplasm/peripheral nerves of trunk,unspecified	Byu5400	Cancer	2
123	242287	Malignant neoplasm of thoracic oesophagus	B101.00	Cancer	2
124	233577	[X]Other sarcomas of the liver	Byu1000	Cancer	2
125	292898	URETHRAL MALIGNANT NEOPLASM	1899A	Cancer	2
126	233360	Aleukaemic monocytic leukaemia	B66y000	Cancer	2
127	242392	Other leukaemia of unspecified cell type	B68y.00	Cancer	2
128	260700	Malignant melanoma of upper limb and shoulder	B326.00	Cancer	2
129	206117	Malignant neoplasm of ethmoid sinus	B203.00	Cancer	2
130	292211	[V]Personal history of malignant neoplasm of genital organ	ZV10400	Cancer	2
131	288161	Hodgkin's paragranuloma of intrapelvic lymph nodes	B610600	Cancer	2
132	251503	Malignant neoplasm of connective and soft tissue of thorax	B313.00	Cancer	2
133	279009	Kaposi's sarcoma of soft tissue	B31z000	Cancer	2
134	256314	CHONDROSARCOMA	1709B	Cancer	2
135	224122	Malignant neoplasm of lateral portion of floor of mouth	B041.00	Cancer	2
136	274699	ERYTHRAEMIA ACUTE	2072AE	Cancer	2
137	269991	Hodgkin's mixed cellularity of lymph nodes head, face, neck	B615100	Cancer	2
138	201891	NEOPLASM MALIGNANT HODGKIN'S	201 MH	Cancer	2
139	215091	Malignant neoplasm of body of stomach	B114.00	Cancer	2
140	233340	Reticulosarcoma - follicular or nodular	B620.11	Cancer	2
141	233581	[X]Malignant neoplasm overlapping lesion of skin	Byu5A00	Cancer	2
142	288105	Carcinoma of bone, connective tissue, skin and breast	B3...11	Cancer	2
143	233337	Hodgkin's disease, lymphocytic-histiocytic predominance	B613.00	Cancer	2
144	233333	Hodgkin's paragranuloma of intrathoracic lymph nodes	B610200	Cancer	2
145	206158	Malignant neoplasm of trigone of urinary bladder	B490.00	Cancer	2
146	301593	[V]Personal history of malignant neoplasm of lung	ZV10112	Cancer	2
147	242349	Malignant neoplasm of spinal meninges NOS	B523z00	Cancer	2
148	288166	Hodgkin's disease, mixed cellularity of unspecified site	B615000	Cancer	2
149	260695	Malignant neoplasm of soft tissue of neck	B310200	Cancer	2
150	306051	LARYNX CARCINOMA	1619C	Cancer	2
151	278992	Malignant neoplasm of trachea	B220.00	Cancer	2
152	242329	Malignant neoplasm of skin of upper limb or shoulder NOS	B336z00	Cancer	2
153	269931	Malignant neoplasm of cuneiform cartilage	B213200	Cancer	2
154	251519	Dermatofibrosarcoma protuberans	B339.00	Cancer	2
155	297340	Malignant neoplasm of retrocaecal tissue	B180200	Cancer	2
156	247100	LYMPHANGIOSARCOMA	1719	Cancer	2
157	242390	Chronic eosinophilic leukaemia	B651000	Cancer	2
158	224186	Malignant neoplasm of fallopian tube	B441.00	Cancer	2
159	251492	Malignant neoplasm of visceral pleura	B231.00	Cancer	2
160	278962	Malignant neoplasm of lip unspecified, frenulum	B004100	Cancer	2
161	265558	MALIGNANT NEOPLASM PINNA EAR	1959AD	Cancer	2
162	260693	Malignant neoplasm of second metatarsal bone	B308900	Cancer	2
163	233299	Malignant neoplasm of skin of lower limb or hip NOS	B337z00	Cancer	2
164	219898	MALIGNANT NEOPLASM ANTRUM/MAXILLARY SINU	1602A	Cancer	2
165	206435	[X]Mesothelioma, unspecified	Byu5100	Cancer	2
166	242306	Malignant neoplasm of thymus	B240.00	Cancer	2
167	279081	Malignant lymphoma NOS of lymph node inguinal region and leg	B62y500	Cancer	2
168	279005	Malignant neoplasm of bone and articular cartilage NOS	B30z.00	Cancer	2
169	260674	Malignant neoplasm of extrahepatic bile ducts	B161.00	Cancer	2
170	303150	CARCINOMA	1991C	Cancer	2
171	224165	Malignant melanoma of ear and external auricular canal NOS	B322z00	Cancer	2
172	233285	Malignant neoplasm of connective and soft tissue, upper arm	B311100	Cancer	2
173	201883	RHABDOMYOSARCOMA URINARY BLADDER	188 RH	Cancer	2
174	206118	Malignant neoplasm of frontal sinus	B204.00	Cancer	2
175	260699	Malignant melanoma of buttock	B325200	Cancer	2
176	288103	Malig neop of other site of heart, thymus and mediastinum	B24y.00	Cancer	2
177	224156	Malignant neoplasm of metatarsal bones of foot	B308.11	Cancer	2
178	233278	Malignant neoplasm of ribs, sternum and clavicle	B303.00	Cancer	2
179	210818	LYMPHOBLASTIC LYMPHOSARCOMA	2001BL	Cancer	2
180	233275	Malignant neoplasm of overlapping lesion of bronchus & lung	B225.00	Cancer	2
181	215131	Malignant melanoma of thigh	B327100	Cancer	2
182	233271	Fibrosarcoma of spleen	B1z1100	Cancer	2
183	233341	Nodular lymphoma of intra-abdominal lymph nodes	B620300	Cancer	2
184	251557	Burkitt's lymphoma	B602.00	Cancer	2
185	297346	Malignant neoplasm of lower lobe, bronchus or lung NOS	B224z00	Cancer	2
186	210801	MESOTHELIOMA PERITONEUM	1589MP	Cancer	2
187	260762	Sezary's disease of lymph nodes of head, face and neck	B622100	Cancer	2
188	233263	Malignant neoplasm, overlapping lesion of biliary tract	B163.00	Cancer	2
189	233262	Malignant neoplasm of common bile duct	B161200	Cancer	2
190	247099	MALIGNANT NEOPLASM BONE	1709A	Cancer	2
191	224192	Malignant neoplasm of cerebral ventricles	B515.00	Cancer	2
192	233256	Malignant neoplasm of abdominal oesophagus	B102.00	Cancer	2
193	279007	Malig neop connective and soft tissue of popliteal space	B312200	Cancer	2
194	279026	Malignant neoplasm of vulva unspecified	B454.00	Cancer	2
195	233253	Malignant neoplasm of postcricoid region	B080.00	Cancer	2
196	260658	Malignant neoplasm of other sites of gum	B03y.00	Cancer	2
197	215077	Malignant neoplasm of anterior 2/3 of tongue ventral surface	B013000	Cancer	2
198	269946	Malignant melanoma of hip	B327000	Cancer	2
199	210810	PAGET'S DISEASE NIPPLE	174 PN	Cancer	2
200	233247	Malignant neoplasm of anterior epiglottis	B064.00	Cancer	2
201	233245	Malignant neoplasm of ventral surface of tongue	B013.00	Cancer	2
202	219223	[V]Personal history of malignant neoplasm of stomach	ZV10018	Cancer	2
203	303160	LYMPHATIC LEUKAEMIA ACUTE	2040	Cancer	2
204	224148	Malignant neoplasm of ethmoid bone	B300000	Cancer	2
205	251585	Malignant neoplasm lymphatic or haematopoietic tissue NOS	B6z..00	Cancer	2
206	201890	NEOPLASM MALIGNANT	1991A	Cancer	2
207	303115	CARCINOMA BREAST	174 C	Cancer	2
208	237960	LEUKAEMIA GRANULOCYTIC CHRONIC	2051GR	Cancer	2
209	269967	Malignant neoplasm of other part of brain NOS	B51yz00	Cancer	2
210	215201	Leukaemic reticuloendotheliosis NOS	B624z00	Cancer	2
211	242334	Malignant neoplasm, overlapping lesion of cervix uteri	B412.00	Cancer	2
212	242301	Malignant neoplasm of auditory (Eustachian) tube	B201000	Cancer	2
213	229019	MONOCYTIC LEUKAEMIA CHRONIC	2061	Cancer	2
214	229018	MYELOID LEUKAEMIA ACUTE	2050	Cancer	2
215	260669	Malignant neoplasm of oesophagus NOS	B10z.00	Cancer	2
216	229015	FRANKLIN'S DISEASE	203 FR	Cancer	2
217	228301	[V]Personal history of other specified malignant neoplasm	ZV10y00	Cancer	2
218	251465	Malignant neoplasm of dorsum of tongue NOS	B011z00	Cancer	2
219	215086	Malignant neoplasm of upper third of oesophagus	B103.00	Cancer	2
220	229005	MENINGIOMA BRAIN MALIGNANT	1929MN	Cancer	2
221	288114	Malig neop of connective and soft tissue head, face and neck	B310.00	Cancer	2
222	228996	MALIGNANT NEOPLASM UTERUS	1829A	Cancer	2
223	229020	LEUKAEMIA STEM CELL	2070BM	Cancer	2
224	229013	HODGKIN'S DISEASE	201	Cancer	2
225	242325	Malignant neoplasm of skin of neck	B334100	Cancer	2
226	215197	Hodgkin's disease NOS	B61z.00	Cancer	2
227	269949	Malignant neoplasm of skin of chin	B333100	Cancer	2
228	228988	MALIGNANT NEOPLASM ILEUM	1528LA	Cancer	2
229	215121	Malignant neoplasm of soft tissue of head	B310000	Cancer	2
230	303121	ADENOCARCINOMA UTERUS	1830AU	Cancer	2
231	233336	Hodgkin's sarcoma of lymph nodes of multiple sites	B612800	Cancer	2
232	269968	Malignant neoplasm of spinal pia mater	B523200	Cancer	2
233	283749	MALIGNANT NEOPLASM CAROTID ARTERY	1710AC	Cancer	2
234	297351	Malignant neoplasm of sphenoid bone	B300700	Cancer	2
235	251520	Malignant neoplasm of other specified skin sites	B33y.00	Cancer	2
236	215210	Myeloid sarcoma NOS	B653z00	Cancer	2
237	233291	Malignant melanoma of umbilicus	B325600	Cancer	2
238	242368	Lymphosarcoma of lymph nodes of multiple sites	B601800	Cancer	2
239	215089	Malignant neoplasm of pylorus of stomach	B111.00	Cancer	2
240	303105	PANCREAS CARCINOMA	1579C	Cancer	2
241	269934	Lung cancer	B22z.11	Cancer	2
242	233268	Malignant neoplasm of parietal peritoneum	B18y400	Cancer	2
243	279039	Malignant neoplasm of cerebral pia mater	B521200	Cancer	2
244	269923	Malignant neoplasm of periadrenal tissue	B180000	Cancer	2
245	242389	Chronic lymphoid leukaemia	B641.00	Cancer	2
246	229014	BRILL- SYMMERS DISEASE	2020BR	Cancer	2
247	242286	Malignant neoplasm of lateral wall of nasopharynx NOS	B072z00	Cancer	2
248	224115	Cancers	B....11	Cancer	2
249	283776	LEUKAEMIA HAIRY CELL TYPE	2062	Cancer	2
250	224179	Malignant neoplasm of ectopic site of female breast	B34y000	Cancer	2
251	224146	Malignant neoplasm of lower lobe, bronchus or lung	B224.00	Cancer	2
252	278999	Malignant neoplasm of scapula	B304000	Cancer	2
253	206129	Malig neop of connective and soft tissue of inguinal region	B315100	Cancer	2
254	233258	Malignant neoplasm of small intestine and duodenum	B12..00	Cancer	2
255	251502	Malignant neoplasm of connective and soft tissue of fore-arm	B311200	Cancer	2
256	256337	LYMPHOMA BURKITT'S	2022BK	Cancer	2
257	260763	Sezary's disease of intrapelvic lymph nodes	B622600	Cancer	2
258	288174	Malignant mast cell tumour NOS	B626z00	Cancer	2
259	260751	Hodgkin's granuloma of intrathoracic lymph nodes	B611200	Cancer	2
260	233315	Malignant neoplasm of jaw NOS	B550300	Cancer	2
261	260779	Myeloproliferative disease	B6y0.11	Cancer	2
262	279001	Malignant neoplasm of pelvic bones, sacrum and coccyx	B306.00	Cancer	2
263	274654	MALIGNANT NEOPLASM PHARYNX	149 AT	Cancer	2
264	224244	Myelomonocytic leukaemia	B69..00	Cancer	2
265	265567	LYMPHOCYTIC LEUKAEMIA	2049	Cancer	2
266	297428	Hodgkin's, lymphocytic-histiocytic pred of head, face, neck	B613100	Cancer	2
267	269994	Hodgkin's lymphocytic depletion of head, face and neck	B616100	Cancer	2
268	297440	Leukaemic reticuloendotheliosis	B624.00	Cancer	2
269	260711	Malignant neoplasm of endocervix NOS	B410z00	Cancer	2
270	247118	FOLLICULAR LYMPHOBLASTOMA	2020FB	Cancer	2
271	274660	MALIGNANT NEOPLASM SMALL INTESTINE	1529A	Cancer	2
272	224198	Mal neoplasm/periph nerves??? nervous system,unspc	B524W00	Cancer	2
273	279004	Malignant neoplasm/overlap lesion/bone??? cartilage	B30W.00	Cancer	2
274	215132	Malignant melanoma of popliteal fossa area	B327300	Cancer	2
275	260759	Nodular lymphoma of intrapelvic lymph nodes	B620600	Cancer	2
276	297366	Malignant melanoma of upper arm	B326100	Cancer	2
277	224242	Leukaemia of unspecified cell type	B68..00	Cancer	2
278	269955	Malignant neoplasm of body of penis	B482.00	Cancer	2
279	251511	Malignant melanoma of great toe	B327900	Cancer	2
280	224134	Malignant neoplasm of interlobular bile ducts	B151000	Cancer	2
281	251582	Lymphosarcoma cell leukaemia	B67y000	Cancer	2
282	279033	Malignant neoplasm of iris	B500100	Cancer	2
283	260702	Malignant melanoma of lower limb and hip	B327.00	Cancer	2
284	279055	Lymphosarcoma and reticulosarcoma	B60..00	Cancer	2
285	283762	MALIGNANT NEOPLASM KNEE	1959DC	Cancer	2
286	297347	Malignant neoplasm of thymus, heart and mediastinum	B24..00	Cancer	2
287	251576	Diffuse non-Hodgkin's lymphoblastic (diffuse) lymphoma	B627700	Cancer	2
288	297379	Malignant neoplasm/overlapping lesion/feml genital organs	B45X.00	Cancer	2
289	224221	Lymphosarcoma of intrapelvic lymph nodes	B601600	Cancer	2
290	224220	Lymphosarcoma of lymph nodes of inguinal region and leg	B601500	Cancer	2
291	260726	Malignant neoplasm of globus pallidus	B510300	Cancer	2
292	224141	Malignant neoplasm of larynx	B21..00	Cancer	2
293	346290	Malignant neoplasm of endometrium	B430211	Cancer	2
294	233246	Malignant neoplasm of anterior 2/3 of tongue unspecified	B014.00	Cancer	2
295	297367	Malignant melanoma of finger	B326400	Cancer	2
296	279082	Unspec malig neop lymphoid/histiocytic of spleen	B62z700	Cancer	2
297	210813	TERATOMA	186 TA	Cancer	2
298	265548	TUMOUR TESTIS SERTOLI CELL	186 AN	Cancer	2
299	265549	SARCOMA TESTIS	186 RC	Cancer	2
300	260705	Malignant neoplasm of skin of lower leg	B337400	Cancer	2
301	219225	[V]Personal history of malignant neoplasm of ovary	ZV10414	Cancer	2
302	256311	MALIGNANT NEOPLASM CHEEK INTERNAL	1450A	Cancer	2
303	242299	Malignant neoplasm of nasal conchae	B200100	Cancer	2
304	242300	Malig neop auditory tube, middle ear and mastoid air cells	B201.00	Cancer	2
305	206119	Malignant neoplasm of sphenoidal sinus	B205.00	Cancer	2
306	242302	Malignant neoplasm of larynx, other specified site	B21y.00	Cancer	2
307	242303	Malignant neoplasm of mucosa of trachea	B220100	Cancer	2
308	297426	Hodgkin's sarcoma of lymph nodes of head, face and neck	B612100	Cancer	2
309	206142	Malignant neoplasm of skin of breast	B335200	Cancer	2
310	233289	Malignant melanoma of breast	B325100	Cancer	2
311	215205	Plasma cell leukaemia	B631.00	Cancer	2
312	242312	Malignant neoplasm of carpal bone - lunate	B305100	Cancer	2
313	297385	Malignant neoplasm of crystalline lens	B500200	Cancer	2
314	288185	Other and unspecified leukaemia NOS	B67yz00	Cancer	2
315	215418	[X]Other types of diffuse non-Hodgkin's lymphoma	ByuD200	Cancer	2
316	306064	ADENOLYMPHOMA	2029AL	Cancer	2
317	303135	GLIOMA	1929GL	Cancer	2
318	242332	Malignant neoplasm of cervix uteri	B41..00	Cancer	2
319	251483	Carcinoma gallbladder	B160.11	Cancer	2
320	215136	Malignant neoplasm of canthus	B331000	Cancer	2
321	251506	Malignant melanoma of external surface of cheek	B323000	Cancer	2
322	242331	Malignant neoplasm of genitourinary organ	B4...00	Cancer	2
323	224150	Malignant neoplasm of thoracic vertebra	B302100	Cancer	2
324	260694	Malignant neoplasm/bones??? cartilage/limb,unspfd	B30X.00	Cancer	2
325	233287	Malignant melanoma of auricle (ear)	B322000	Cancer	2
326	303134	ASTROCYTOMA	1929AC	Cancer	2
327	297422	Hodgkin's disease	B61..00	Cancer	2
328	279028	Malignant neoplasm of descended testis	B471.00	Cancer	2
329	242344	Malignant neoplasm of ciliary body	B500000	Cancer	2
330	260984	[X]Non-Hodgkin's lymphoma, unspecified type	ByuDF00	Cancer	2
331	251577	Malignant lymphoma NOS	B62y.00	Cancer	2
332	242348	Malignant neoplasm of spinal arachnoid mater	B523100	Cancer	2
333	270002	Mast cell malignancy of intra-abdominal lymph nodes	B626300	Cancer	2
334	303107	CARCINOMA BRONCHUS	1621CB	Cancer	2
335	242354	Malignant neoplasm-pluriglandular involvement,unspecified	B54X.00	Cancer	2
336	242355	Malignant neoplasm of other specified endocrine gland	B54y.00	Cancer	2
337	206110	Malignant neoplasm of retroperitoneum and peritoneum	B18..00	Cancer	2
338	201882	MALIGNANT NEOPLASM PENIS	1870A	Cancer	2
339	206124	Chondroma	B30..11	Cancer	2
340	247123	MONOCYTIC LEUKAEMIA ACUTE	2060	Cancer	2
341	224133	Primary angiosarcoma of liver	B150200	Cancer	2
342	247120	ADENITIS LEUKAEMIC	2049AT	Cancer	2
343	242319	Malignant neoplasm of connective and other soft tissue	B31..00	Cancer	2
344	297445	Acute myeloid leukaemia	B650.00	Cancer	2
345	260775	Chronic monocytic leukaemia	B661.00	Cancer	2
346	346189	Malignant sacral teratoma	B306500	Cancer	2
347	269928	Malignant neoplasm of nasal cavities NOS	B200z00	Cancer	2
348	269992	Hodgkin's mixed cellularity of intrathoracic lymph nodes	B615200	Cancer	2
349	260676	Malignant neoplasm of retroperitoneum and peritoneum NOS	B18z.00	Cancer	2
350	260760	Mycosis fungoides of intra-abdominal lymph nodes	B621300	Cancer	2
351	251538	Malig neop of other and unspecified parts of nervous system	B52..00	Cancer	2
352	283775	MYELOPROLIFERATIVE DISEASE CHRONIC	2059MR	Cancer	2
353	206173	Malignant neoplasm of back NOS	B55y000	Cancer	2
354	233279	Malignant neoplasm of scapula and long bones of upper arm	B304.00	Cancer	2
355	242385	Unspec malig neop lymphoid/histiocytic of intrathoracic node	B62z200	Cancer	2
356	206174	Malignant neoplasm of trunk NOS	B55y100	Cancer	2
357	233270	Malig neop oth/ill-defined sites digestive tract/peritoneum	B1z..00	Cancer	2
358	283778	ERYTHROLEUKAEMIA	2072EL	Cancer	2
359	297398	Malignant neoplasm of peripheral nerve of thorax	B524300	Cancer	2
360	278988	Malignant neoplasm of spleen NEC	B1z1.00	Cancer	2
361	233316	Malignant neoplasm of flank NOS	B55y200	Cancer	2
362	233317	Malignant neoplasm of other and ill defined site NOS	B55z.00	Cancer	2
363	292871	MALIGNANT NEOPLASM MOUTH	1459A	Cancer	2
364	242611	[X]Mesothelioma of lung	Byu5011	Cancer	2
365	260687	Malignant neoplasm of sternum	B303100	Cancer	2
366	297372	Malignant neoplasm of female breast	B34..00	Cancer	2
367	256345	ERYTHROBLASTOMA	208 BL	Cancer	2
368	297324	Malignant neoplasm of roof of nasopharynx	B070.00	Cancer	2
369	228987	MALIGNANT NEOPLASM STOMACH	1519A	Cancer	2
370	237935	MALIGNANT NEOPLASM DUODENUM	1520A	Cancer	2
371	224243	Acute leukaemia NOS	B680.00	Cancer	2
372	279038	Malignant neoplasm of brain NOS	B51z.00	Cancer	2
373	228990	MALIGNANT NEOPLASM BILE/BILIARY TRACT	1569A	Cancer	2
374	242305	Mesothelioma of pleura	B232.00	Cancer	2
375	303091	OESOPHAGUS CARCINOMA	150 C	Cancer	2
376	206125	Malignant neoplasm of vertebral column NOS	B302z00	Cancer	2
377	260671	Gastric neoplasm	B11..11	Cancer	2
378	292882	CARCINOMA VOCAL CORD	1619CV	Cancer	2
379	215160	Malignant neoplasm of basal ganglia	B510000	Cancer	2
380	260979	[X]Malignant neoplasm/overlapping lesion/feml genital organs	Byu7200	Cancer	2
381	251495	Malignant neoplasm of talus	B308100	Cancer	2
382	297341	Malig neop other site nasal cavity, middle ear and sinuses	B20y.00	Cancer	2
383	206210	Subacute monocytic leukaemia	B662.00	Cancer	2
384	233353	Malignant lymphoma NOS of intra-abdominal lymph nodes	B62y300	Cancer	2
385	242322	Malig neoplasm of connective and soft tissues of lumb spine	B314100	Cancer	2
386	215414	[X]Mal neoplasm/connective? tissue of trunk,unspecified	Byu5800	Cancer	2
387	224177	Malignant neoplasm of upper-outer quadrant of female breast	B344.00	Cancer	2
388	206167	Malignant neoplasm,overlap lesion periph nerve & auton ns	B524600	Cancer	2
389	274668	MALIGNANT NEOPLASM AMPULLA OF VATER	1562A	Cancer	2
390	260682	Osteoma	B30..12	Cancer	2
391	224168	Epithelioma	B33..12	Cancer	2
392	269973	Malignant neoplasm of nose NOS	B550200	Cancer	2
393	265553	MALIGNANT NEOPLASM NERVOUS SYSTEM	1929A	Cancer	2
394	233297	Malignant neoplasm of skin of hip	B337000	Cancer	2
395	224129	Malignant neoplasm of sigmoid colon	B133.00	Cancer	2
396	256315	MALIGNANT NEOPLASM HEART	1711AH	Cancer	2
397	274019	[V]Personal history of malignant neoplasm of nose	ZV10214	Cancer	2
398	215410	[X]Malignant neoplasm of respiratory and intrathoracic orga	Byu2.00	Cancer	2
399	279027	Primary vulval cancer	B454.11	Cancer	2
400	306050	GASTROINTESTINAL CARCINOMA	159 C	Cancer	2
401	215146	Malignant neoplasm of nipple or areola of male breast NOS	B350z00	Cancer	2
402	229009	MALIGNANT NEOPLASM INGUINAL	1959BE	Cancer	2
403	251490	Carcinoma of respiratory tract and intrathoracic organs	B2...11	Cancer	2
404	233250	Malignant neoplasm of oropharynx NOS	B06z.00	Cancer	2
405	228984	MALIGNANT NEOPLASM LIP	1409A	Cancer	2
406	224199	Malignant neoplasm of other specified part of nervous system	B52y.00	Cancer	2
407	224181	Malignant neoplasm of cervical stump	B41y000	Cancer	2
408	247098	STERNUM MALIGNANT TUMOUR	1703A	Cancer	2
409	233248	Malignant neoplasm of glossoepiglottic fold	B064100	Cancer	2
410	269933	Malignant neoplasm of upper lobe, bronchus or lung	B222.00	Cancer	2
411	247105	MALIGNANT NEOPLASM BUTTOCK	1736AB	Cancer	2
412	269984	Hodgkin's paragranuloma of spleen	B610700	Cancer	2
413	201870	MALIGNANT NEOPLASM EXTRAHEPATIC BILE DUC	1561A	Cancer	2
414	242387	Plasmacytoma NOS	B630200	Cancer	2
415	251540	Malignant neoplasm of nervous system NOS	B52z.00	Cancer	2
416	274697	LEUKAEMIA MONOCYTIC	2069	Cancer	2
417	260654	Malignant neoplasm of lower lip, external	B001000	Cancer	2
418	265568	LEUKAEMIA NEUTROPHILIC	2059NT	Cancer	2
419	303112	EPITHELIOMA BASAL CELL	1739B	Cancer	2
420	224132	Primary carcinoma of liver	B150000	Cancer	2
421	219900	NEOPLASM MALIGNANT TRACHEA	1620A	Cancer	2
422	283756	MALIGNANT NEOPLASM SUBMENTAL	1959AC	Cancer	2
423	260679	Malignant neoplasm of upper lobe, bronchus or lung NOS	B222z00	Cancer	2
424	233311	Malignant neoplasm of uncus	B512100	Cancer	2
425	206191	Lymphosarcoma of intrathoracic lymph nodes	B601200	Cancer	2
426	242369	Burkitt's lymphoma of intrapelvic lymph nodes	B602600	Cancer	2
427	251460	Neoplasms	B....00	Cancer	2
428	251461	Malignant neoplasm of upper lip, external	B000000	Cancer	2
429	251778	[X]Malignant melanoma of other???? parts of face	Byu4000	Cancer	2
430	288143	Malignant neoplasm of peripheral nerves of head, face & neck	B524000	Cancer	2
431	269972	Malignant neoplasm of head, neck and face	B550.00	Cancer	2
432	297374	Malignant neoplasm of other site of female breast	B34y.00	Cancer	2
433	251498	Malignant neoplasm of fifth metatarsal bone	B308C00	Cancer	2
434	251467	Malignant neoplasm of anterior portion of floor of mouth	B040.00	Cancer	2
435	306048	CARCINOMA BOWEL	1539C	Cancer	2
436	215111	Malignant neoplasm of rib	B303000	Cancer	2
437	251471	Malignant neoplasm of junctional region of epiglottis	B065.00	Cancer	2
438	288127	Malignant neoplasm of corpus uteri NOS	B430z00	Cancer	2
439	269904	Malignant neoplasm of lower lip, inner aspect	B003.00	Cancer	2
440	251477	Malignant neoplasm of splenic flexure of colon	B137.00	Cancer	2
441	219227	[V]Personal history of malignant neoplasm of skin	ZV10y14	Cancer	2
442	288173	Letterer-Siwe disease of spleen	B625700	Cancer	2
443	274686	MALIGNANT NEOPLASM AURICLE	1959AF	Cancer	2
444	215109	Malignant neoplasm of parietal bone	B300600	Cancer	2
445	265547	MALIGNANT NEOPLASM OVARY	1830A	Cancer	2
446	288102	Malignant neoplasm of heart	B241.00	Cancer	2
447	215202	Malignant lymphoma NOS of lymph nodes of head, face and neck	B62y100	Cancer	2
448	251565	Hodgkin's disease NOS of lymph nodes of axilla and arm	B61z400	Cancer	2
449	297391	Malignant neoplasm of cerebral cortex	B510100	Cancer	2
450	260725	Malignant neoplasm of choroid	B506.00	Cancer	2
451	251782	[X]Other monocytic leukaemia	ByuD700	Cancer	2
452	279042	Malignant neoplasm of adrenal gland NOS	B540z00	Cancer	2
453	251777	[X]Malignant neoplasm/upper resp tract, part unspecified	Byu2200	Cancer	2
454	215148	Malignant neoplasm of endocervical canal	B410000	Cancer	2
455	233361	Chronic myelomonocytic leukaemia	B691.00	Cancer	2
456	251509	Malignant melanoma of shoulder	B326000	Cancer	2
457	215156	Malignant neoplasm of other site of urinary bladder	B49y.00	Cancer	2
458	224238	Lambda light chain myeloma	B630300	Cancer	2
459	224225	Hodgkin's sarcoma of unspecified site	B612000	Cancer	2
460	292890	MALIGNANT NEOPLASM CANAL OF NUCK	1841AN	Cancer	2
461	206128	Malig neoplasm of connective and soft tissues of thor spine	B313300	Cancer	2
462	297355	Malignant neoplasm of navicular	B308700	Cancer	2
463	242373	Hodgkin's disease, lymphocytic depletion	B616.00	Cancer	2
464	251524	Cervical carcinoma (uterus)	B41..11	Cancer	2
465	251525	Malignant neoplasm of corpus uteri, excluding isthmus	B430.00	Cancer	2
466	251528	Malignant neoplasm of penis, part unspecified	B483.00	Cancer	2
467	303152	MESOTHELIOMA	1991MT	Cancer	2
468	224140	Malignant neoplasm of cartilage of nose	B200000	Cancer	2
469	224155	Malignant neoplasm of long bones of leg NOS	B307z00	Cancer	2
470	269922	Malignant neoplasm of specified site of pancreas NOS	B17yz00	Cancer	2
471	247094	GASTROINTESTINAL MALIGNANCY	159	Cancer	2
472	215128	Malignant melanoma of chin	B323100	Cancer	2
473	288077	Malignant neoplasm of other and unspecified parts of mouth	B05..00	Cancer	2
474	292895	NEPHROBLASTOMA	1890BL	Cancer	2
475	251535	Malignant neoplasm of parietal lobe	B513.00	Cancer	2
476	256335	MALIGNANCY RECURRENT	1991MR	Cancer	2
477	303089	CARCINOMA MOUTH FLOOR	144 C	Cancer	2
478	215409	Neoplasms otherwise specified	By...00	Cancer	2
479	303136	CARCINOMA THYROID	193 C	Cancer	2
480	269964	Malignant neoplasm of lacrimal duct	B507.00	Cancer	2
481	303122	CARCINOMA OVARY	1830C	Cancer	2
482	251564	Hodgkin's disease, lymphocytic depletion NOS	B616z00	Cancer	2
483	269943	Malignant neoplasm of connective and soft tissue of hand	B311300	Cancer	2
484	242315	Malignant neoplasm of hand bones NOS	B305z00	Cancer	2
485	224474	[X]Malignant neoplasm/overlap lesion/bone??? cartilage	Byu3200	Cancer	2
486	206088	Malignant neoplasm of base of tongue	B010.00	Cancer	2
487	251559	Burkitt's lymphoma of intrathoracic lymph nodes	B602200	Cancer	2
488	233255	Malig neop other/ill-defined sites lip, oral cavity, pharynx	B0z..00	Cancer	2
489	278983	Carcinoma of caecum	B134.11	Cancer	2
490	278967	Malignant neoplasm of upper gum	B030.00	Cancer	2
491	251566	Mycosis fungoides of lymph nodes of inguinal region and leg	B621500	Cancer	2
492	233251	Malignant neoplasm of posterior wall of nasopharynx	B071.00	Cancer	2
493	303087	TONGUE TUMOUR MALIGNANT	1419A	Cancer	2
494	251570	Letterer-Siwe disease of intrathoracic lymph nodes	B625200	Cancer	2
495	251571	Letterer-Siwe disease of intra-abdominal lymph nodes	B625300	Cancer	2
496	292894	MALIGNANT NEOPLASM BLADDER	188 A	Cancer	2
497	270001	Letterer-Siwe disease	B625.00	Cancer	2
498	215090	Malignant neoplasm of fundus of stomach	B113.00	Cancer	2
499	233310	Malignant neoplasm of orbit	B501.00	Cancer	2
500	215099	Malignant neoplasm of arytenoid cartilage	B213000	Cancer	2
501	288176	Lymphoepithelioid lymphoma	B62x100	Cancer	2
502	228992	MALIGNANT NEOPLASM CONNECTIVE TISSUE	1719A	Cancer	2
503	269945	Malignant melanoma of ear and external auricular canal	B322.00	Cancer	2
504	251776	[X]Malignant neoplasm of lip, oral cavity and pharynx	Byu0.00	Cancer	2
505	251504	Malig neop of connective and soft tissue trunk unspecified	B316.00	Cancer	2
506	233249	Malignant neoplasm of oropharynx, other specified sites	B06y.00	Cancer	2
507	242309	Malig neop of bone, connective tissue, skin and breast	B3...00	Cancer	2
508	251533	Malignant neoplasm of hypothalamus	B510400	Cancer	2
509	251783	[X]Other leukaemia of unspecified cell type	ByuD900	Cancer	2
510	256336	CYLINDROMA	1991NC	Cancer	2
511	233260	Malignant neoplasm of rectum	B141.00	Cancer	2
512	288179	Immunoproliferative neoplasm or myeloma NOS	B63z.00	Cancer	2
513	215168	Malignant neoplasm of aortic body or paraganglia NOS	B545z00	Cancer	2
514	233252	Malignant neoplasm of floor of nasopharynx	B073000	Cancer	2
515	215117	Malignant neoplasm of pelvis, sacrum or coccyx NOS	B306z00	Cancer	2
516	242297	Malignant neoplasm of mesentery	B18y700	Cancer	2
517	206135	Malignant melanoma of upper limb or shoulder NOS	B326z00	Cancer	2
518	233362	Myelosclerosis with myeloid metaplasia	B6y1.00	Cancer	2
519	215193	Hodgkin's granuloma of intrapelvic lymph nodes	B611600	Cancer	2
520	224182	Malignant neoplasm of squamocolumnar junction of cervix	B41y100	Cancer	2
521	229001	EMBRYONAL CARCINOMA TESTIS	186 EM	Cancer	2
522	270007	Malignant lymphoma otherwise specified	B62x.00	Cancer	2
523	228991	MALIGNANT NEOPLASM SKULL	1700A	Cancer	2
524	269960	Malignant neoplasm of genitourinary organ NOS	B4z..00	Cancer	2
525	260703	Malignant neoplasm of skin of temple	B333500	Cancer	2
526	283087	[V]Personal history of malignant neoplasm of cervix uteri	ZV10411	Cancer	2
527	233242	Malignant neoplasm of lip, oral aspect	B004300	Cancer	2
528	283750	MALIGNANT NEOPLASM CANTHUS	1731AC	Cancer	2
529	274689	LIPOSARCOMA	1992L	Cancer	2
530	260745	Reticulosarcoma of unspecified site	B600000	Cancer	2
531	251579	Chronic granulocytic leukaemia	B651.11	Cancer	2
532	206106	Primary malignant neoplasm of liver NOS	B150z00	Cancer	2
533	247089	SALIVARY GLAND MALIGNANT NEOPLASM	1429B	Cancer	2
534	219908	NEOPLASM MALIGNANT URINARY TRACT	1899T	Cancer	2
535	260701	Malignant melanoma of hand	B326300	Cancer	2
536	255676	[V]Personal history of other haematopoietic neoplasm	ZV10713	Cancer	2
537	297383	Malignant neoplasm of ureteric orifice	B496.00	Cancer	2
538	256310	LINGUAL/TONGUE CANCER	1419AA	Cancer	2
539	224173	Malignant neoplasm of skin of lower limb and hip	B337.00	Cancer	2
540	206152	Malignant neoplasm of body of uterus	B43..00	Cancer	2
541	233348	Mast cell malignancy of intrathoracic lymph nodes	B626200	Cancer	2
542	297329	Malignant neoplasm of lip, oral cavity and pharynx NOS	B0zz.00	Cancer	2
543	215143	Malignant neoplasm of lower-outer quadrant of female breast	B345.00	Cancer	2
544	288432	[X]Malignant neoplasm/central nervous system, unspecified	ByuA100	Cancer	2
545	237939	MALIGNANT NEOPLASM EPIGLOTTIS	1618A	Cancer	2
546	256323	CARCINOMA SEMINAL VESICLES	1878C	Cancer	2
547	215108	Malig neop other/ill-defined sites resp/intrathoracic organs	B2z..00	Cancer	2
548	303162	MYELOPROLIFERATING DISORDER	2059MP	Cancer	2
549	256333	MALIGNANT NEOPLASM ARM	1959CA	Cancer	2
550	297371	Malignant neoplasm of skin of heel	B337600	Cancer	2
551	260697	Malig neop of connective and soft tissue of thorax NOS	B313z00	Cancer	2
552	265543	EWING'S TUMOUR	1709C	Cancer	2
553	215150	Malignant neoplasm of uterine adnexa NOS	B44z.00	Cancer	2
554	229000	EPITHELIOMA CHORION TESTIS	186 CH	Cancer	2
555	247111	OLIGODENDROBLASTOMA	1929D	Cancer	2
556	288430	[X]Kaposi's sarcoma of multiple organs	Byu5200	Cancer	2
557	215208	Prolymphocytic leukaemia	B64y100	Cancer	2
558	247091	MALIGNANT NEOPLASM THROAT	149 A	Cancer	2
559	242619	[X]Unspecified B-cell non-Hodgkin's lymphoma	ByuDE00	Cancer	2
560	269998	Sezary's disease	B622.00	Cancer	2
561	206111	Malignant neoplasm of perinephric tissue	B180100	Cancer	2
562	206151	Malignant neoplasm of endocervix	B410.00	Cancer	2
563	251508	Malignant melanoma of back	B325700	Cancer	2
564	247096	MALIGNANT NEOPLASM MEDIASTINUM	1631A	Cancer	2
565	233264	Malignant neoplasm other gallbladder/extrahepatic bile duct	B16y.00	Cancer	2
566	274675	SARCOMA OSTEOGENIC	1709D	Cancer	2
567	229002	TERATOMA TESTIS	186 T	Cancer	2
568	229010	MALIGNANT NEOPLASM FINGER	1959CF	Cancer	2
569	303095	CARCINOMA CAECUM	1530CC	Cancer	2
570	279064	Hodgkin's mixed cellularity of lymph nodes inguinal and leg	B615500	Cancer	2
571	233277	Malignant neoplasm of epicardium	B241100	Cancer	2
572	260656	Malignant neoplasm of lip, inner aspect NOS	B004z00	Cancer	2
573	260657	Malignant neoplasm of other major salivary glands	B02y.00	Cancer	2
574	247090	CARCINOMA SALIVARY GLAND	1429C	Cancer	2
575	288096	Malig neop auditory tube, middle ear, mastoid air cells NOS	B201z00	Cancer	2
576	206195	Hodgkin's lymphocytic depletion of intrathoracic lymph nodes	B616200	Cancer	2
577	206141	Malignant neoplasm of skin of chest, excluding breast	B335100	Cancer	2
578	251463	Malignant neoplasm of commissure of lip	B005.00	Cancer	2
579	297393	Malignant neoplasm of midbrain	B517200	Cancer	2
580	260666	Malignant neoplasm of Waldeyer's ring	B0z1.00	Cancer	2
581	224218	Reticulosarcoma of lymph nodes of head, face and neck	B600100	Cancer	2
582	288134	Malignant neoplasm of lateral wall of urinary bladder	B492.00	Cancer	2
583	206108	Malignant neoplasm of extrahepatic bile ducts NOS	B161z00	Cancer	2
584	297384	Malignant neoplasm of other and unspecified sites	B5...00	Cancer	2
585	283761	MALIGNANT NEOPLASM WRIST	1959CD	Cancer	2
586	288168	Hodgkin's disease NOS, unspecified site	B61z000	Cancer	2
587	260677	Malig neop of respiratory tract and intrathoracic organs	B2...00	Cancer	2
588	274693	LYMPHADENOMA	2029LD	Cancer	2
589	242376	Sezary's disease NOS	B622z00	Cancer	2
590	233295	Malignant neoplasm of skin of umbilicus	B335400	Cancer	2
591	215157	Malignant neoplasm of renal calyces	B4A1000	Cancer	2
592	242609	[X]Malignant neoplasm/ill-defined sites within resp system	Byu2400	Cancer	2
593	242333	Malignant neoplasm of exocervix	B411.00	Cancer	2
594	270253	[X]Malignant neoplasm of eye, brain and other parts of cent	ByuA.00	Cancer	2
595	288437	[X]Oth and unspecif peripheral & cutaneous T-cell lymphomas	ByuDD00	Cancer	2
596	297361	Malignant neoplasm of connective and soft tissue of buttock	B315000	Cancer	2
597	260719	Malignant neoplasm of bladder neck	B495.00	Cancer	2
598	224176	Malignant neoplasm of areola of female breast	B340100	Cancer	2
599	210803	MALIGNANT NEOPLASM VOCAL CORDS	1610A	Cancer	2
600	288146	Malignant neoplasm of pituitary gland	B542000	Cancer	2
601	224171	Malignant neoplasm of skin of cheek, external	B333000	Cancer	2
602	206089	Malignant neoplasm of fixed part of tongue NOS	B010z00	Cancer	2
603	219927	ERYTHRAEMIA CHRONIC	208 CE	Cancer	2
604	224166	Malignant melanoma of neck	B324100	Cancer	2
605	288181	Acute promyelocytic leukaemia	B65y100	Cancer	2
606	224163	Malig neop of connective and soft tissue of abdomen NOS	B314z00	Cancer	2
607	260722	Malignant neoplasm of eyeball NOS	B500z00	Cancer	2
608	224161	Malignant neoplasm of connective and soft tissue of foot	B312400	Cancer	2
609	224160	Malignant neoplasm of connective and soft tissue of shoulder	B311000	Cancer	2
610	260706	Malignant neoplasm of nipple and areola of female breast	B340.00	Cancer	2
611	233243	Malignant neoplasm of lip, vermilion border NOS	B00zz00	Cancer	2
612	233276	Malignant neoplasm of endocardium	B241000	Cancer	2
613	278995	Malignant neoplasm of pericardium	B241300	Cancer	2
614	246471	[V]Personal history of malignant neoplasm of testis	ZV10416	Cancer	2
615	306055	MALIGNANT NEOPLASM PROSTATE	185 A	Cancer	2
616	206207	Myelomatosis	B630.12	Cancer	2
617	247107	TESTIS ADENOCARCINOMA INFANCY	186 BL	Cancer	2
618	215144	Malignant neoplasm of nipple and areola of male breast	B350.00	Cancer	2
619	206212	Acute myelomonocytic leukaemia	B690.00	Cancer	2
620	233267	Mesothelioma of peritoneum	B181.00	Cancer	2
621	288137	Malignant neoplasm, overlapping lesion of eye and adnexa	B508.00	Cancer	2
622	303131	CARCINOMA URETER	1892C	Cancer	2
623	292896	SARCOMA KIDNEY	1890R	Cancer	2
624	297380	Malignant neoplasm of scrotum	B486.00	Cancer	2
625	206205	Malignant lymphoma NOS of intrapelvic lymph nodes	B62y600	Cancer	2
626	215170	Malignant neoplasm of upper limb NOS	B554.00	Cancer	2
627	251481	Primary malignant neoplasm of liver	B150.00	Cancer	2
628	215166	Malignant neoplasm/peripheral nerves of trunk,unspecified	B524X00	Cancer	2
629	297377	Malignant neoplasm of parametrium	B443.00	Cancer	2
630	206147	Malignant neoplasm of upper-inner quadrant of female breast	B342.00	Cancer	2
631	215100	Malignant neoplasm of cricoid cartilage	B213100	Cancer	2
632	206196	Nodular lymphoma of lymph nodes of multiple sites	B620800	Cancer	2
633	242330	Malignant neoplasm of skin of popliteal fossa area	B337300	Cancer	2
634	265571	LEUKAEMIC ERYTHRODERMIA	2079ED	Cancer	2
635	206171	Malignant neoplasm of intrathoracic site NOS	B551200	Cancer	2
636	233286	Malignant neoplasm of connective and soft tissue of thumb	B311500	Cancer	2
637	251562	Hodgkin's, lymphocytic-histiocytic pred intra-abdominal node	B613300	Cancer	2
638	206433	[X]Malignant neopl/overlapping les/resp???? organs	Byu2300	Cancer	2
639	242620	[X]Malignant neoplasms/independent (primary) multiple sites	ByuE.00	Cancer	2
640	279020	Malignant neoplasm of endocervical gland	B410100	Cancer	2
641	270251	[X]Malignant neoplasm of breast	Byu6.00	Cancer	2
642	279087	Acute monocytic leukaemia	B660.00	Cancer	2
643	242320	Malig neop connective soft tissue upper limb/shoulder NOS	B311z00	Cancer	2
644	206201	Leukaemic reticuloend of intra-abdominal lymph nodes	B624300	Cancer	2
645	260691	Malignant neoplasm of carpal bones	B305.11	Cancer	2
646	224232	Nodular lymphoma of unspecified site	B620000	Cancer	2
647	215199	Mycosis fungoides of the lymph nodes of head, face and neck	B621100	Cancer	2
648	215200	Mycosis fungoides of lymph nodes of axilla and upper limb	B621400	Cancer	2
649	224118	Malignant neoplasm of lip, unspecified, lipstick area	B00z100	Cancer	2
650	219921	SYNDROME DREYFUS'	2050DR	Cancer	2
651	274677	MALIGNANT MELANOMA SKIN	1729B	Cancer	2
652	206199	Sezary's disease of spleen	B622700	Cancer	2
653	288101	Malignant neoplasm of parietal pleura	B230.00	Cancer	2
654	215087	Oesophageal cancer	B10z.11	Cancer	2
655	215204	Lymphoid and histiocytic malignancy NOS	B62zz00	Cancer	2
656	215103	Malignant neoplasm of lower lobe of lung	B224100	Cancer	2
657	301591	[V]Personal history of malig neop of gastrointestinal tract	ZV10000	Cancer	2
658	292873	SARCOMA OESOPHAGUS	150 B	Cancer	2
659	260724	Malignant neoplasm of cornea	B504.00	Cancer	2
660	215413	[X]Malignant neoplasm of mesothelial and soft tissue	Byu5.00	Cancer	2
661	251580	Chloroma	B653000	Cancer	2
662	288121	Malignant neoplasm of scalp	B334000	Cancer	2
663	215211	Monocytic leukaemia	B66..00	Cancer	2
664	256341	LEUKAEMIA EOSINOPHILIC	2059E	Cancer	2
665	297438	Sezary's disease of lymph nodes of inguinal region and leg	B622500	Cancer	2
666	283758	MALIGNANT NEOPLASM NECK	1959AG	Cancer	2
667	224147	Malignant neoplasm of other sites of bronchus or lung	B22y.00	Cancer	2
668	256316	RHABDOMYOSARCOMA	1719RH	Cancer	2
669	256320	MALIGNANT NEOPLASM UTERUS CERVIX	180 A	Cancer	2
670	206168	Phaeochromocytoma	B540.11	Cancer	2
671	242335	Malignant neoplasm of ovary	B440.00	Cancer	2
672	292877	MALIGNANT NEOPLASM LARGE BOWEL NONRECTAL	1538AN	Cancer	2
673	274021	[V]Personal history of reticulosarcoma	ZV10714	Cancer	2
674	215118	Malignant neoplasm of fibula	B307100	Cancer	2
675	269987	Hodgkin's sarcoma	B612.00	Cancer	2
676	206192	Hodgkin's, lymphocytic-histiocytic predominance NOS	B613z00	Cancer	2
677	306062	MALIGNANCY	1991M	Cancer	2
678	265569	LEUKAEMIA ACUTE	2070	Cancer	2
679	224203	Malignant neoplasm of other specified sites	B55y.00	Cancer	2
680	215149	Choriocarcinoma	B420.00	Cancer	2
681	224169	Malignant neoplasm of lower eyelid	B331200	Cancer	2
682	292885	MALIGNANT NEOPLASM UMBILICUS	1736AM	Cancer	2
683	215203	Unspec malig neop lymphoid/histiocytic of intrapelvic nodes	B62z600	Cancer	2
684	274656	MALIGNANT NEOPLASM CARDIA	1510A	Cancer	2
685	260686	Malignant neoplasm of vomer	B300C00	Cancer	2
686	242342	Malignant neoplasm of renal pelvis	B4A1.00	Cancer	2
687	215420	[X]Diffuse non-Hodgkin's lymphoma, unspecified	ByuDC00	Cancer	2
688	242378	Letterer-Siwe disease of intrapelvic lymph nodes	B625600	Cancer	2
689	269961	Carcinoma of other and unspecified sites	B5...11	Cancer	2
690	233257	Malignant neoplasm of cardia of stomach	B110.00	Cancer	2
691	206172	Malignant neoplasm of pelvis NOS	B553z00	Cancer	2
692	215101	Malignant neoplasm of hilus of lung	B221100	Cancer	2
693	206170	Malignant neoplasm of head, neck and face NOS	B550z00	Cancer	2
694	297394	Malignant neoplasm of brain stem NOS	B517z00	Cancer	2
695	288124	Malignant neoplasm of skin NOS	B33z.00	Cancer	2
696	292892	CARCINOMA TESTIS	186 C	Cancer	2
697	247121	LEUKAEMIA MYELOMONOCYTIC ACUTE	2050MM	Cancer	2
698	260983	[X]Oth spcf mal neoplsm/lymphoid,haematopoietic? tissue	ByuDA00	Cancer	2
699	215187	Malignant neoplasm of lymphatic and haemopoietic tissue	B6...00	Cancer	2
700	279090	Megakaryocytic leukaemia	B672.00	Cancer	2
701	215212	Other specified leukaemia	B67..00	Cancer	2
702	242293	Malignant neoplasm of cloacogenic zone	B142000	Cancer	2
703	206164	Malignant neoplasm of cerebral dura mater	B521000	Cancer	2
704	233578	[X]Malignant neoplasm of mediastinum, part unspecified	Byu2500	Cancer	2
705	215141	Malignant neoplasm of skin of knee	B337200	Cancer	2
706	229017	KAHLER'S DISEASE	203 KA	Cancer	2
707	288162	Hodgkin's sarcoma of lymph nodes of axilla and upper limb	B612400	Cancer	2
708	269930	Malignant neoplasm of supraglottis	B211.00	Cancer	2
709	303088	TONGUE CARCINOMA	1419C	Cancer	2
710	269950	Malignant neoplasm of skin of ankle	B337500	Cancer	2
711	215138	Malignant neoplasm of skin of forehead	B333300	Cancer	2
712	251486	Malignant neoplasm of pancreas NOS	B17z.00	Cancer	2
713	242350	Malignant neoplasm of peripheral nerve of abdomen	B524400	Cancer	2
714	233244	Malignant neoplasm of anterior 2/3 of tongue dorsal surface	B011000	Cancer	2
715	251532	Malignant neoplasm of extraocular muscle of orbit	B501100	Cancer	2
716	224126	Malignant neoplasm of anterior wall of nasopharynx NOS	B073z00	Cancer	2
717	278977	Malignant neoplasm of other specified site of oropharynx NOS	B06yz00	Cancer	2
718	215207	Aleukaemic lymphoid leukaemia	B64y000	Cancer	2
719	206092	Malignant neoplasm of palatoglossal arch	B062200	Cancer	2
720	260729	Malignant neoplasm of pelvis	B553.00	Cancer	2
721	279012	Malignant melanoma of ankle	B327500	Cancer	2
722	260761	Sezary's disease of unspecified site	B622000	Cancer	2
723	256343	LEUKAEMIA BLAST CELL	2070BL	Cancer	2
724	215133	Overlapping malignant melanoma of skin	B32y000	Cancer	2
725	206156	Malignant neoplasm of testis NOS	B47z.00	Cancer	2
726	288139	Malignant neoplasm of medulla oblongata	B517100	Cancer	2
727	274694	SOLITARY MYELOMA	203 A	Cancer	2
728	206145	Malignant neoplasm of skin of foot	B337700	Cancer	2
729	256312	NEOPLASM MALIGNANT LUNG	1621A	Cancer	2
730	292907	MASTOCYTOMA	2070MA	Cancer	2
731	233309	Malignant neoplasm of sclera	B500300	Cancer	2
732	269948	Malignant melanoma of skin NOS	B32z.00	Cancer	2
733	251530	Malig neop of kidney and other unspecified urinary organs	B4A..00	Cancer	2
734	269993	Hodgkin's mixed cellularity of intrapelvic lymph nodes	B615600	Cancer	2
735	251567	Malignant histiocytosis of lymph nodes head, face and neck	B623100	Cancer	2
736	228994	CARCINOMA SKIN	1739C	Cancer	2
737	251536	Malignant neoplasm of occipital lobe	B514.00	Cancer	2
738	274655	MALIGNANT NEOPLASM OESOPHAGUS	150 A	Cancer	2
739	242346	Malignant neoplasm of floor of cerebral ventricle	B515100	Cancer	2
740	206130	Malignant neoplasm of connective and soft tissue of perineum	B315200	Cancer	2
741	233579	[X]Mesothelioma of other sites	Byu5000	Cancer	2
742	224167	Malignant melanoma of perineum	B325500	Cancer	2
743	303101	RECTUM CARCINOMA	1541C	Cancer	2
744	224196	Malig neopl peripheral nerves and autonomic nervous system	B524.00	Cancer	2
745	247109	RETINOBLASTOMA	190 B	Cancer	2
746	215126	Malig neop of connective and soft tissue of pelvis NOS	B315z00	Cancer	2
747	279036	Malignant neoplasm of brain stem	B517.00	Cancer	2
748	260688	Malignant neoplasm of costo-vertebral joint	B303400	Cancer	2
749	224197	Malignant neoplasm of peripheral nerve,upp limb,incl should	B524100	Cancer	2
750	292893	NEOPLASM MALIGNANT GENITAL TRACT MALE	1879A	Cancer	2
751	256342	MYELOID LEUKAEMIA	2059M	Cancer	2
752	206202	Diffuse non-Hodgkin's small cleaved cell (diffuse) lymphoma	B627400	Cancer	2
753	206132	Malignant melanoma of other and unspecified parts of face	B323.00	Cancer	2
754	201886	PITUITARY MALIGNANT NEOPLASM	1943A	Cancer	2
755	215151	Malignant neoplasm of Gartner's duct	B450000	Cancer	2
756	260714	Malignant neoplasm of round ligament	B444.00	Cancer	2
757	215147	Malig neop of bone, connective tissue, skin and breast OS	B3y..00	Cancer	2
758	242310	Malignant neoplasm of bone and articular cartilage	B30..00	Cancer	2
759	206155	Malignant neoplasm of overlapping lesion of vulva	B45y000	Cancer	2
760	233265	Malignant neoplasm, overlapping lesion of pancreas	B175.00	Cancer	2
761	247092	CARCINOMA ANAL CANAL	1542C	Cancer	2
762	251484	Malignant neoplasm of Islets of Langerhans	B174.00	Cancer	2
763	206159	Malignant neoplasm of kidney or urinary organs NOS	B4Az.00	Cancer	2
764	206140	Malignant neoplasm of skin of axillary fold	B335000	Cancer	2
765	260659	Malignant neoplasm of retromolar area	B056.00	Cancer	2
766	260716	Malignant neoplasm of labia minora	B452.00	Cancer	2
767	288076	Malignant neoplasm of gum	B03..00	Cancer	2
768	233269	Malignant neoplasm of the pouch of Douglas	B18y600	Cancer	2
769	251575	Diffuse non-Hodgkin's immunoblastic (diffuse) lymphoma	B627600	Cancer	2
770	237933	MALIGNANT NEOPLASM GUM	1439A	Cancer	2
771	274673	MALIGNANT NEOPLASM SPINE	1702P	Cancer	2
772	219226	[V]Personal history other lymphatic/haematopoietic neoplasm	ZV10700	Cancer	2
773	215114	Malignant neoplasm of metacarpal bones	B305.12	Cancer	2
774	279019	Malignant neoplasm of skin of fore-arm	B336200	Cancer	2
775	297425	Hodgkin's granuloma NOS	B611z00	Cancer	2
776	219228	[V]Personal history of malignant neoplasm of tongue	ZV10y16	Cancer	2
777	260770	Malignant neoplasms of lymphoid and histiocytic tissue NOS	B62z.00	Cancer	2
778	303157	MYELOMA MULTIPLE	203	Cancer	2
779	206104	Malignant neoplasm of rectosigmoid junction	B140.00	Cancer	2
780	251583	Chronic leukaemia NOS	B681.00	Cancer	2
781	303096	ADENOCARCINOMA SIGMOID COLON	1533AD	Cancer	2
782	210168	[V]Personal history of malignant neoplasm of anus	ZV10011	Cancer	2
783	215142	Malignant neoplasm of central part of female breast	B341.00	Cancer	2
784	206099	Malignant neoplasm of other sites lip, oral cavity, pharynx	B0zy.00	Cancer	2
785	278998	Malignant neoplasm of bones of skull and face NOS	B300z00	Cancer	2
786	303102	MALIGNANT NEOPLASM LIVER PRIMARY	1550AP	Cancer	2
787	206153	Malignant neoplasm of isthmus of uterine body NOS	B431z00	Cancer	2
788	251470	Malignant neoplasm of tonsillar fossa NOS	B062z00	Cancer	2
789	224117	Malignant neoplasm of lip unspecified, buccal aspect	B004000	Cancer	2
790	303130	CARCINOMA RENAL PELVIS	1891C	Cancer	2
791	260720	Malignant neoplasm of ureter	B4A2.00	Cancer	2
792	251501	Malig neop connective and soft tissue head, face, neck NOS	B310z00	Cancer	2
793	233239	Malignant neoplasm of lower lip, frenulum	B003100	Cancer	2
794	288098	Malignant neoplasm of middle lobe of lung	B223100	Cancer	2
795	269924	Overlapping malign lesion of retroperitoneum and peritoneum	B182.00	Cancer	2
796	242313	Malignant neoplasm of carpal bone - capitate	B305600	Cancer	2
797	210799	ADENOCARCINOMA ASCENDING COLON	1530AD	Cancer	2
798	274671	MALIGNANT NEOPLASM MASTOID	1601AM	Cancer	2
799	297446	Chronic myeloid leukaemia NOS	B651z00	Cancer	2
800	206087	Malignant neoplasm of lower lip, oral aspect	B003300	Cancer	2
801	206086	Malignant neoplasm of upper lip, mucosa	B002200	Cancer	2
802	224124	Malignant neoplasm of faucial tonsil	B060000	Cancer	2
803	233312	Malignant neoplasm of cerebral meninges	B521.00	Cancer	2
804	278963	Malignant neoplasm of vermilion border of lip unspecified	B00z.00	Cancer	2
805	224185	Malignant neoplasm of isthmus of uterine body	B431.00	Cancer	2
806	301592	[V]Personal history of malig neop of gastrointestinal tract	ZV10012	Cancer	2
807	270255	[X]Malignant neoplasms/independent(primary)multiple sites	ByuE000	Cancer	2
808	242336	Malignant neoplasm of ectopic testis	B470000	Cancer	2
809	274665	SARCOMA LIVER PRIMARY	1550BP	Cancer	2
810	288109	Malignant neoplasm of radius	B304300	Cancer	2
811	224128	Malignant neoplasm of anterior wall of stomach NEC	B11y000	Cancer	2
812	233331	Reticulosarcoma of lymph nodes of axilla and upper limb	B600400	Cancer	2
813	278982	Malignant neoplasm, overlapping lesion of stomach	B117.00	Cancer	2
814	224153	Malignant neoplasm of first metacarpal bone	B305800	Cancer	2
815	269985	Hodgkin's granuloma of unspecified site	B611000	Cancer	2
816	233274	Malignant neoplasm of subglottis	B212.00	Cancer	2
817	297331	Malignant neoplasm of cervical oesophagus	B100.00	Cancer	2
818	279080	Malignant lymphoma NOS of lymph nodes of axilla and arm	B62y400	Cancer	2
819	269952	Malignant neoplasm of cornu of corpus uteri	B430000	Cancer	2
820	269966	Malignant neoplasm of nasolacrimal duct	B507100	Cancer	2
821	260753	Hodgkin's sarcoma of lymph nodes of inguinal region and leg	B612500	Cancer	2
822	224230	Hodgkin's disease NOS	B61zz00	Cancer	2
823	237958	SARCOMA GRANULOCYTIC	2022GR	Cancer	2
824	215112	Malignant neoplasm of clavicle	B303200	Cancer	2
825	297419	Lymphosarcoma of spleen	B601700	Cancer	2
826	279088	Monocytic leukaemia NOS	B66z.00	Cancer	2
827	224137	Malignant neoplasm of retroperitoneum	B180.00	Cancer	2
828	297421	Reticulosarcoma or lymphosarcoma NOS	B60z.00	Cancer	2
829	297388	Malignant neoplasm of eye NOS	B50z.00	Cancer	2
830	260758	Nodular lymphoma of lymph nodes of inguinal region and leg	B620500	Cancer	2
831	201885	NODULAR RENAL BLASTOMA	1890NR	Cancer	2
832	215189	Reticulosarcoma	B600.00	Cancer	2
833	242347	Malignant neoplasm of cerebellum	B516.00	Cancer	2
834	251539	Malignant neoplasm of spinal meninges	B523.00	Cancer	2
835	269902	Malignant neoplasm of lower lip, vermilion border NOS	B001z00	Cancer	2
836	242607	[X]Other specified carcinomas of liver	Byu1100	Cancer	2
837	260667	Carcinoma of digestive organs and peritoneum	B1...11	Cancer	2
838	279041	Malig neopl, overlap lesion brain & other part of CNS	B52W.00	Cancer	2
839	224228	Hodgkin's lymphocytic depletion lymph nodes multiple sites	B616800	Cancer	2
840	303156	LYMPHOMA, NON HODGKINS	2029CH	Cancer	2
841	229006	THYMUS MALIGNANT NEOPLASM	1942A	Cancer	2
842	224190	Malignant neoplasm, overlapping lesion of bladder	B49y000	Cancer	2
843	269911	Malignant neoplasm of posterior wall of oropharynx	B067.00	Cancer	2
844	224234	Mycosis fungoides NOS	B621z00	Cancer	2
845	201874	MALIGNANT NEOPLASM EYELID	1731AL	Cancer	2
846	233345	Leukaemic reticuloend of lymph nodes of axilla and arm	B624400	Cancer	2
847	242343	Malignant neoplasm of genitourinary organ OS	B4y..00	Cancer	2
848	247108	MESOBLASTIC NEPHROMA	1890MB	Cancer	2
849	242391	Myeloid leukaemia NOS	B65z.00	Cancer	2
850	297332	Malignant neoplasm of cardio-oesophageal junction of stomach	B110100	Cancer	2
851	224149	Malignant neoplasm of vertebral column	B302.00	Cancer	2
852	201868	MALIGNANT CHOLANGIOMA	1551A	Cancer	2
853	201896	POLYCYTHAEMIA RUBRA VERA	208 RV	Cancer	2
854	269907	Malignant neoplasm of midline of tongue	B011100	Cancer	2
855	251515	Malignant neoplasm of scalp or skin of neck NOS	B334z00	Cancer	2
856	297315	Malignant neoplasm of dorsal surface of tongue	B011.00	Cancer	2
857	288180	Adult T-cell leukaemia	B64y200	Cancer	2
858	251781	[X]Other specified types of non-Hodgkin's lymphoma	ByuD300	Cancer	2
859	237953	MALIGNANT NEOPLASM HEEL	1959DF	Cancer	2
860	233298	Malignant neoplasm of skin of toe	B337800	Cancer	2
861	260750	Hodgkin's paragranuloma of lymph nodes of multiple sites	B610800	Cancer	2
862	210821	MYELOCYTIC LEUKAEMIA	2059MC	Cancer	2
863	278994	Malignant neoplasm of other specified pleura	B23y.00	Cancer	2
864	269951	Malignant neoplasm of axillary tail of female breast	B346.00	Cancer	2
865	297339	Malignant neoplasm of pancreas	B17..00	Cancer	2
866	251489	Malignant neoplasm, overlapping lesion of digestive system	B1z2.00	Cancer	2
867	274669	CARCINOMA ISLETS OF LANGERHANS	1579CL	Cancer	2
868	269910	Malignant neoplasm of vallecula	B063.00	Cancer	2
869	279070	Malignant histiocytosis of intra-abdominal lymph nodes	B623300	Cancer	2
870	279008	Malignant neoplasm of diaphragm	B313100	Cancer	2
871	251494	Malignant neoplasm of xiphoid process	B303500	Cancer	2
872	219907	SARCOMA SPERMATIC CORD	1878	Cancer	2
873	224239	Lymphoid leukaemia	B64..00	Cancer	2
874	278985	Hepatoblastoma of liver	B150100	Cancer	2
875	233307	Malignant neoplasm of urinary bladder NOS	B49z.00	Cancer	2
876	242339	Malignant neoplasm of penis and other male genital organs	B48..00	Cancer	2
877	260778	Subacute leukaemia NOS	B682.00	Cancer	2
878	279024	Malignant neoplasm of vaginal vault	B450100	Cancer	2
879	260747	Burkitt's lymphoma of lymph nodes of multiple sites	B602800	Cancer	2
880	260757	Nodular lymphoma of lymph nodes of axilla and upper limb	B620400	Cancer	2
881	269938	Malignant neoplasm of lumbar vertebra	B302200	Cancer	2
882	288177	Malignant lymphoma NOS of unspecified site	B62y000	Cancer	2
883	224178	Malignant neoplasm, overlapping lesion of breast	B347.00	Cancer	2
884	303100	MALIGNANT NEOPLASM BOWEL	1539A	Cancer	2
885	215104	Malignant neoplasm of bronchus or lung NOS	B22z.00	Cancer	2
886	219918	LYMPHOMA LEUKAEMIC	2022LK	Cancer	2
887	260765	Letterer-Siwe disease of unspecified sites	B625000	Cancer	2
888	297363	Malignant melanoma of forehead	B323300	Cancer	2
889	283755	THYROID MALIGNANT NEOPLASM	193 A	Cancer	2
890	219923	LEUKAEMIA MYELOCYTIC CHRONIC	2051MC	Cancer	2
891	260660	Malignant neoplasm of palatine tonsil	B060100	Cancer	2
892	303094	ADENOCARCINOMA STOMACH	1519DA	Cancer	2
893	215102	Malignant neoplasm of middle lobe bronchus	B223000	Cancer	2
894	219926	LEUKAEMIA PLASMA CELL	2079PC	Cancer	2
895	242337	Seminoma of descended testis	B471000	Cancer	2
896	297431	Hodgkin's mixed cellularity of lymph nodes of multiple sites	B615800	Cancer	2
897	306056	TRANSITIONAL CELL CARCINOMA BLADDER	188 TC	Cancer	2
898	233266	Malignant neoplasm of other specified sites of pancreas	B17y.00	Cancer	2
899	215098	Malignant neoplasm of laryngeal cartilage	B213.00	Cancer	2
900	206093	Malignant neoplasm of palatopharyngeal arch	B062300	Cancer	2
901	251584	Leukaemia NOS	B68z.00	Cancer	2
902	279060	Hodgkin's paragranuloma of lymph nodes of axilla and arm	B610400	Cancer	2
903	206113	Malignant neoplasm of mesocolon	B18y000	Cancer	2
904	297433	Hodgkin's disease NOS of intra-abdominal lymph nodes	B61z300	Cancer	2
905	283089	[V]Personal history of lymphosarcoma	ZV10712	Cancer	2
906	215076	Malignant neoplasm of upper lip, oral aspect	B002300	Cancer	2
907	278989	Malignant neoplasm other spec digestive tract and peritoneum	B1zy.00	Cancer	2
908	279023	Malignant neoplasm of broad ligament	B442.00	Cancer	2
909	251468	Malignant neoplasm, overlapping lesion of floor of mouth	B042.00	Cancer	2
910	242606	[X]Malignant neoplasm of digestive organs	Byu1.00	Cancer	2
911	292870	PAROTID MALIGNANT NEOPLASM	1420A	Cancer	2
912	219894	SARCOMA DUODENUM	1520B	Cancer	2
913	288087	Malignant neoplasm of small intestine NOS	B12z.00	Cancer	2
914	278991	Malignant neoplasm of larynx NOS	B21z.00	Cancer	2
915	256319	ADENOCARCINOMA BREAST ULCERATION	174 DL	Cancer	2
916	279037	Malignant neoplasm of cerebral peduncle	B517000	Cancer	2
917	229003	ADENOCARCINOMA KIDNEY	1890AD	Cancer	2
918	206097	Malignant neoplasm of hypopharynx	B08..00	Cancer	2
919	297333	Malignant neoplasm of pyloric canal of stomach	B111100	Cancer	2
920	251505	Malignant neoplasm, overlap lesion connective & soft tissue	B317.00	Cancer	2
921	251478	Malignant neoplasm of colon NOS	B13z.00	Cancer	2
922	278979	Malignant neoplasm of oesophagus	B10..00	Cancer	2
923	251493	Malignant neoplasm of mandible	B301.00	Cancer	2
924	215139	Malignant neoplasm of skin of groin	B335500	Cancer	2
925	233283	Malignant neoplasm of ischium	B306100	Cancer	2
926	233296	Malignant neoplasm of skin of scapular region	B335A00	Cancer	2
927	297365	Malignant melanoma of chest wall	B325800	Cancer	2
928	251510	Malignant melanoma of toe	B327800	Cancer	2
929	219895	MALIGNANT NEOPLASM ANAL CANAL	1542A	Cancer	2
930	251568	Malignant histiocytosis of intrapelvic lymph nodes	B623600	Cancer	2
931	297705	[X]Malignant neoplasm of skin, unspecified	Byu4300	Cancer	2
932	228302	[V]Personal history of malignant neoplasm of eye	ZV10y13	Cancer	2
933	233281	Malignant neoplasm of humerus	B304200	Cancer	2
934	297320	Malignant neoplasm of floor of mouth NOS	B04z.00	Cancer	2
935	246469	[V]Personal history of malignant neoplasm of bronchus	ZV10111	Cancer	2
936	206169	Malignant neoplasm of neck NOS	B550400	Cancer	2
937	279045	Malignant neoplasm of axilla NOS	B551000	Cancer	2
938	279089	Di Guglielmo's disease	B670.11	Cancer	2
939	224231	Nodular lymphoma (Brill - Symmers disease)	B620.00	Cancer	2
940	242375	Hodgkin's disease NOS of intrapelvic lymph nodes	B61z600	Cancer	2
941	279086	Monoblastic leukaemia	B66..12	Cancer	2
942	279085	Subacute myeloid leukaemia	B652.00	Cancer	2
943	279084	Other immunoproliferative neoplasms	B63y.00	Cancer	2
944	279083	Malignant plasma cell neoplasm, extramedullary plasmacytoma	B630000	Cancer	2
945	269914	Malignant neoplasm of stomach NOS	B11z.00	Cancer	2
946	224188	Malignant neoplasm of penis and other male genital organ NOS	B48z.00	Cancer	2
947	269969	Malignant neoplasm of adrenal gland	B540.00	Cancer	2
948	215123	Malig neop of connective and soft tissue thigh and upper leg	B312100	Cancer	2
949	279077	Mast cell malignancy of lymph nodes of head, face and neck	B626100	Cancer	2
950	303099	COLON CARCINOMA	1538C	Cancer	2
951	288110	Malignant neoplasm of phalanges of hand	B305D00	Cancer	2
952	288099	Malignant neoplasm of middle lobe, bronchus or lung NOS	B223z00	Cancer	2
953	247106	MUCINOUS CYSTADENOCARCINOMA OVARY	1830MC	Cancer	2
954	279071	Malignant histiocytosis of spleen	B623700	Cancer	2
955	265559	MALIGNANT NEOPLASM FOOT	1959DE	Cancer	2
956	256329	MALIGNANT GANGLIONEUROMA	1925GN	Cancer	2
957	288071	Carcinoma of lip, oral cavity and pharynx	B0...11	Cancer	2
958	247126	ACANTHOAMELOBLASTOMA	2104CM	Cancer	2
959	303116	ADENOCARCINOMA BREAST	174 DC	Cancer	2
960	265570	DI GUGLIELMO'S DISEASE	2072DG	Cancer	2
961	288097	Malignant neoplasm of upper lobe bronchus	B222000	Cancer	2
962	251512	Malignant melanoma of lower limb or hip NOS	B327z00	Cancer	2
963	265563	LYMPHOMA GIANT FOLLICULAR	2020	Cancer	2
964	303103	CHOLANGIO CARCINOMA	1551C	Cancer	2
965	215171	Malignant neoplasm of specified site NOS	B55yz00	Cancer	2
966	215078	Malignant neoplasm of frenulum linguae	B013100	Cancer	2
967	242613	[X]Malignant neoplasm of female genital organ, unspecified	Byu7300	Cancer	2
968	265557	MALIGNANT NEOPLASM TEMPORAL	1959AB	Cancer	2
969	206090	Malignant neoplasm, overlapping lesion of major saliv gland	B023.00	Cancer	2
970	251500	Malignant neoplasm soft tissues of cervical spine	B310500	Cancer	2
971	297706	[X]Mal neoplasm/periph nerves??? nervous system,unspc	Byu5600	Cancer	2
972	260982	[X]Other Hodgkin's disease	ByuD000	Cancer	2
973	269975	Malignant neoplasm of abdomen	B552.00	Cancer	2
974	297396	Malignant neoplasm of cranial nerves NOS	B520z00	Cancer	2
975	206098	Malignant neoplasm aryepiglottic fold, hypopharyngeal aspect	B082.00	Cancer	2
976	279073	Histiocytosis X (acute, progressive)	B625.11	Cancer	2
977	215122	Malignant neoplasm of connective and soft tissue of hip	B312000	Cancer	2
978	269963	Malignant neoplasm of connective tissue of orbit	B501000	Cancer	2
979	206116	Malignant neoplasm of tympanic antrum	B201200	Cancer	2
980	215106	Mesothelioma of pericardium	B241400	Cancer	2
981	292908	ERYTHRAEMIC MYELOSIS ACUTE	2072MA	Cancer	2
982	297707	[X]Malignant neoplasm of other specified sites	ByuC000	Cancer	2
983	219911	MALIGNANT NEOPLASM CHEST WALL	1959BB	Cancer	2
984	274664	MALIGNANT NEOPLASM LIVER	1550A	Cancer	2
985	224241	Other specified leukaemia NOS	B67z.00	Cancer	2
986	206112	Malignant neoplasm of specified parts of peritoneum	B18y.00	Cancer	2
987	297435	Nodular lymphoma NOS	B620z00	Cancer	2
988	242324	Malignant melanoma of knee	B327200	Cancer	2
989	288144	Malignant neoplasm of thyroid gland	B53..00	Cancer	2
990	283774	MYELOBLASTIC LEUKAEMIA	2059MB	Cancer	2
991	219903	MALIGNANT NEOPLASM SKELETAL	1709AK	Cancer	2
992	279043	Malignant neoplasm of coccygeal body	B545200	Cancer	2
993	297449	Other myeloid leukaemia NOS	B65yz00	Cancer	2
994	279022	Malignant neoplasm of lower uterine segment	B431000	Cancer	2
995	206438	[X]Non-Hodgkin's lymphoma NOS	ByuDF11	Cancer	2
996	251518	Malignant neoplasm of skin of great toe	B337900	Cancer	2
997	251497	Malignant neoplasm of cuboid	B308600	Cancer	2
998	215411	[X]Malignant neoplasm/overlap lesion/heart,mediastinm??	Byu2100	Cancer	2
999	206203	Malignant reticuloendotheliosis	B62x300	Cancer	2
1000	283086	[V]Personal history of malig neop of trachea/bronchus/lung	ZV10100	Cancer	2
1001	206084	Malignant neoplasm of upper lip, lipstick area	B000100	Cancer	2
1002	269986	Hodgkin's granuloma of spleen	B611700	Cancer	2
1003	269909	Malignant neoplasm of tonsillar fossa	B061.00	Cancer	2
1004	242614	[X]Malignant neoplasm of male genital organs	Byu8.00	Cancer	2
1005	242326	Malignant neoplasm of skin of back	B335700	Cancer	2
1006	219902	MALIGNANT NEOPLASM MANDIBLE	1701A	Cancer	2
1007	279322	[X]Malignant neoplasm of urinary organ, unspecified	Byu9000	Cancer	2
1008	283757	MALIGNANT NEOPLASM EAR EXTERNAL	1959AE	Cancer	2
1009	283754	CARCINOMA URINARY TRACT	188 CT	Cancer	2
1010	297448	Aleukaemic myeloid leukaemia	B65y000	Cancer	2
1011	201875	CARCINOMA ANUS	1736CN	Cancer	2
1012	283753	TERATOMA OVARY	1830TT	Cancer	2
1013	215079	Malignant neoplasm of tongue NOS	B01z.00	Cancer	2
1014	303119	CARCINOMA UTERUS	1829C	Cancer	2
1015	251521	Kaposi's sarcoma of skin	B33z000	Cancer	2
1016	224180	Malignant neoplasm of other site of cervix	B41y.00	Cancer	2
1017	201880	TUMOUR TESTIS INTERSTITIAL CELL	186 NT	Cancer	2
1018	288128	Malignant neoplasm of body of uterus NOS	B43z.00	Cancer	2
1019	224194	Malignant neoplasm of pons	B517300	Cancer	2
1020	306067	LEUKAEMIA CHRONIC	2071	Cancer	2
1021	206115	Malignant neoplasm of tympanic cavity	B201100	Cancer	2
1022	269926	Malig neop nasal cavities, middle ear and accessory sinuses	B20..00	Cancer	2
1023	251480	Malignant neoplasm of anus unspecified	B143.00	Cancer	2
1024	233343	Malignant histiocytosis NOS	B623z00	Cancer	2
1025	292884	MOLE (SKIN) MALIGNANT	1729L	Cancer	2
1026	247113	MALIGNANT NEOPLASM LEG	1959DA	Cancer	2
1027	251479	Malignant neoplasm of rectum, rectosigmoid junction and anus	B14..00	Cancer	2
1028	288142	Malignant neoplasm of optic nerve	B520100	Cancer	2
1029	219928	HISTIOCYTIC MEDULLARY RETICULOSIS	209 HM	Cancer	2
1030	260717	Malignant neoplasm of spermatic cord	B485.00	Cancer	2
1031	251534	Malignant neoplasm of thalamus	B510500	Cancer	2
1032	288145	Malignant neoplasm of adrenal cortex	B540000	Cancer	2
1033	242321	Malig neop of connective and soft tissue of abdominal wall	B314000	Cancer	2
1034	251499	Malignant neoplasm of phalanges of foot	B308D00	Cancer	2
1035	210807	CARCINOMA SCROTUM	1735C	Cancer	2
1036	269958	Malignant neoplasm, overlapping lesion male genital orgs	B48y200	Cancer	2
1037	215081	Malignant neoplasm of buccal mucosa	B050.11	Cancer	2
1038	233240	Malignant neoplasm of lower lip, inner aspect NOS	B003z00	Cancer	2
1039	233334	Hodgkin's sarcoma of intra-abdominal lymph nodes	B612300	Cancer	2
1040	255674	[V]Personal history of malignant neoplasm of kidney	ZV10513	Cancer	2
1041	288129	Malignant neoplasm of vagina NOS	B450z00	Cancer	2
1042	233354	Unspec malig neop lymphoid/histiocytic of unspecified site	B62z000	Cancer	2
1043	297316	Malignant neoplasm of parotid gland	B020.00	Cancer	2
1044	251581	Other and unspecified leukaemia	B67y.00	Cancer	2
1045	288072	Malignant neoplasm of upper lip, vermilion border NOS	B000z00	Cancer	2
1046	279069	Sezary's disease of lymph nodes of multiple sites	B622800	Cancer	2
1047	288074	Malignant neoplasm of other sites of tongue	B01y.00	Cancer	2
1048	303151	CANCER	1991MC	Cancer	2
1049	215206	Other lymphoid leukaemia	B64y.00	Cancer	2
1050	201869	MALIGNANT NEOPLASM GALLBLADDER	1560A	Cancer	2
1051	278971	Malignant neoplasm of junction of hard and soft palate	B055000	Cancer	2
1052	288078	Malignant neoplasm of vestibule of mouth	B051.00	Cancer	2
1053	269990	Hodgkin's nodular sclerosis of head, face and neck	B614100	Cancer	2
1054	251462	Malignant neoplasm of lip unspecified, mucosa	B004200	Cancer	2
1055	288081	Malignant neoplasm of mouth NOS	B05z.00	Cancer	2
1056	247122	LEUKAEMIA PROMYELOCYTIC ACUTE	2050PM	Cancer	2
1057	279031	Malignant neoplasm of urachus	B497.00	Cancer	2
1058	288084	Malignant neoplasm of anterior wall of nasopharynx	B073.00	Cancer	2
1059	288183	Acute erythraemia and erythroleukaemia	B670.00	Cancer	2
1060	215107	Malignant neoplasm of mediastinum, part unspecified	B24X.00	Cancer	2
1061	215154	Malignant neoplasm of female genital organ NOS	B45z.00	Cancer	2
1062	274661	SARCOMA SMALL INTESTINE	1529B	Cancer	2
1063	297344	Malignant neoplasm of carina of bronchus	B221000	Cancer	2
1064	292887	SKIN NEOPLASM MALIGNANT	1739A	Cancer	2
1065	288091	Malignant neoplasm, overlapping lesion of colon	B138.00	Cancer	2
1066	215152	Malignant neoplasm of labia majora	B451.00	Cancer	2
1067	297392	Malignant neoplasm of hippocampus	B512000	Cancer	2
1068	269996	Nodular lymphoma of lymph nodes of head, face and neck	B620100	Cancer	2
1069	224158	Malignant neoplasm of cartilage of ear	B310300	Cancer	2
1070	288073	Malignant neoplasm of upper lip, buccal aspect	B002000	Cancer	2
1071	224184	Malignant neoplasm of endometrium of corpus uteri	B430200	Cancer	2
1072	278960	Malignant neoplasm of upper lip, inner aspect NOS	B002z00	Cancer	2
1073	219913	MALIGNANT NEOPLASM GROIN	1959BD	Cancer	2
1074	219920	MYELOMATOSIS	203 T	Cancer	2
1075	215094	Malignant neoplasm of cystic duct	B161000	Cancer	2
1076	288082	Malignant neoplasm of tonsillar pillar	B062.00	Cancer	2
1077	219224	[V]Personal history of malig neop other intrathoracic organ	ZV10200	Cancer	2
1078	288104	Malignant neoplasm of heart, thymus and mediastinum NOS	B24z.00	Cancer	2
1079	306058	CARCINOMA URETHRA	1899C	Cancer	2
1080	288111	Malignant neoplasm of femur	B307000	Cancer	2
1081	288112	Malignant neoplasm of calcaneum	B308200	Cancer	2
1082	288113	Malignant neoplasm of third metatarsal bone	B308A00	Cancer	2
1083	288075	Malignant neoplasm of sublingual gland	B022.00	Cancer	2
1084	288115	Malignant melanoma of skin	B32..00	Cancer	2
1085	247124	HEILMEYER-SCHONER DISEASE	208 HC	Cancer	2
1086	242382	Follicular non-Hodgkin's large cell lymphoma	B627200	Cancer	2
1087	219896	HEPATOMA	1550B	Cancer	2
1088	206189	Reticulosarcoma of intrapelvic lymph nodes	B600600	Cancer	2
1089	237947	SARCOMA URINARY BLADDER	188 RC	Cancer	2
1090	201872	MALIGNANT NEOPLASM NOSE INTERNAL	1600A	Cancer	2
1091	260772	Kahler's disease	B630.11	Cancer	2
1092	288123	Malignant neoplasm of skin of trunk, excluding scrotum, NOS	B335z00	Cancer	2
1093	201892	LYMPHOID FOLLICULAR RETICULOSIS	2020FR	Cancer	2
1094	251472	Malignant neoplasm of prepylorus of stomach	B111000	Cancer	2
1095	283751	MALIGNANT NEOPLASM CHEEK EXTERNAL	1733AC	Cancer	2
1096	274663	MALIGNANT NEOPLASM RECTUM	1541A	Cancer	2
1097	251522	Malignant neoplasm of ectopic site of male breast	B35z000	Cancer	2
1098	288080	Malignant neoplasm of palate NOS	B055z00	Cancer	2
1099	251473	Malignant neoplasm of posterior wall of stomach NEC	B11y100	Cancer	2
1100	260684	Malignant neoplasm of malar bone	B300200	Cancer	2
1101	269962	Malignant neoplasm of eye	B50..00	Cancer	2
1102	251475	Malignant neoplasm of Meckel's diverticulum	B123.00	Cancer	2
1103	303137	INTRA-ABDOMINAL CANCER	1950	Cancer	2
1104	288138	Malignant neoplasm of other specified site of eye	B50y.00	Cancer	2
1105	242285	Malignant neoplasm of posterior wall of nasopharynx NOS	B071z00	Cancer	2
1106	279075	Letterer-Siwe disease of lymph nodes inguinal region and leg	B625500	Cancer	2
1107	288141	Malignant neoplasm, overlapping lesion of brain	B51y200	Cancer	2
1108	278970	Malignant neoplasm of uvula	B054.00	Cancer	2
1109	206103	Malignant neoplasm of duodenum	B120.00	Cancer	2
1110	288147	Malignant neoplasm of inguinal region NOS	B553000	Cancer	2
1111	274018	[V]Personal history of malignant neoplasm	ZV10.00	Cancer	2
1112	206122	Malignant neoplasm of pleura NOS	B23z.00	Cancer	2
1113	255673	[V]Personal history of malignant neoplasm of oesophagus	ZV10016	Cancer	2
1114	297420	Burkitt's lymphoma of intra-abdominal lymph nodes	B602300	Cancer	2
1115	242351	Malig neop of other endocrine glands and related structures	B54..00	Cancer	2
1116	269932	Malignant neoplasm of trachea, bronchus and lung	B22..00	Cancer	2
1117	224229	Hodgkin's disease NOS of lymph nodes inguinal region and leg	B61z500	Cancer	2
1118	297389	Malignant neoplasm of brain	B51..00	Cancer	2
1119	288157	Reticulosarcoma of intrathoracic lymph nodes	B600200	Cancer	2
1120	206149	Malignant neoplasm of male breast	B35..00	Cancer	2
1121	288160	Burkitt's lymphoma of unspecified site	B602000	Cancer	2
1122	279321	[X]Malignant neoplasm/overlapping lesion/male genital organs	Byu8100	Cancer	2
1123	219924	LEUKAEMIA BASOPHILIC	2059BA	Cancer	2
1124	206094	Malignant neoplasm of adenoid	B071000	Cancer	2
1125	260978	[X]Malignant melanoma of skin, unspecified	Byu4100	Cancer	2
1126	283088	[V]Personal history of malignant neoplasm of genital organ	ZV10412	Cancer	2
1127	288170	Mycosis fungoides	B621.00	Cancer	2
1128	233355	Unspec malig neop lymphoid/histiocytic lymph node head/neck	B62z100	Cancer	2
1129	219892	CARCINOMA MOUTH CHEEK INTERNAL	1450C	Cancer	2
1130	297350	Malig neo, overlapping lesion of heart, mediastinum & pleura	B25..00	Cancer	2
1131	246468	[V]Personal history of malignant neoplasm of rectum	ZV10017	Cancer	2
1132	288172	Malignant histiocytosis of unspecified site	B623000	Cancer	2
1133	303125	PROSTATE CARCINOMA	185 C	Cancer	2
1134	297452	Malignant neoplasm lymphatic or haematopoietic tissue OS	B6y..00	Cancer	2
1135	288175	Diffuse non-Hodgkin's small cell (diffuse) lymphoma	B627300	Cancer	2
1136	297354	Malignant neoplasm of patella	B308000	Cancer	2
1137	303120	ADENOCARCINOMA OVARY	1830AD	Cancer	2
1138	210809	CARCINOMA BREAST INDURATED	174 CI	Cancer	2
1139	215190	Hodgkin's paragranuloma of lymph nodes of head, face, neck	B610100	Cancer	2
1140	264856	[V]Personal history of malignant neoplasm of urinary organ	ZV10500	Cancer	2
1141	274698	MALIGNANT MASTOCYTOSIS	2070MM	Cancer	2
1142	251537	Malignant neoplasm of corpus callosum	B51y000	Cancer	2
1143	206166	Malignant neoplasm of spinal dura mater	B523000	Cancer	2
1144	297356	Malignant neoplasm of soft tissue of face	B310100	Cancer	2
1145	269908	Malignant neoplasm of lower buccal sulcus	B051100	Cancer	2
1146	283759	MALIGNANT NEOPLASM SHOULDER	1959CB	Cancer	2
1147	269947	Malignant melanoma of lower leg	B327400	Cancer	2
1148	265550	MALIGNANT NEOPLASM EYE	190 A	Cancer	2
1149	288148	Malignant neoplasm of lower limb NOS	B555.00	Cancer	2
1150	297375	Malignant neoplasm of male breast NOS	B35zz00	Cancer	2
1151	288118	Malignant melanoma of thumb	B326500	Cancer	2
1152	224139	Malignant neoplasm of digestive tract and peritoneum NOS	B1zz.00	Cancer	2
1153	288120	Malignant neoplasm skin of ear and external auricular canal	B332.00	Cancer	2
1154	264854	[V]Personal history of malignant neoplasm of tongue	ZV10019	Cancer	2
1155	283777	MEGAKARYOCYTIC LEUKAEMIA ACUTE	2070MG	Cancer	2
1156	247101	NEOPLASM MALIGNANT SUBCUTANEOUS TISSUE	1719AC	Cancer	2
1157	288122	Malignant neoplasm of perianal skin	B335900	Cancer	2
1158	242608	[X]Malignant neoplsm/ill-defin sites within digestive system	Byu1300	Cancer	2
1159	224119	Malignant neoplasm of ventral tongue surface NOS	B013z00	Cancer	2
1160	219904	PAGET'S DISEASE SCROTUM	1735CP	Cancer	2
1161	297418	Lymphosarcoma of lymph nodes of axilla and upper limb	B601400	Cancer	2
1162	260698	Malignant melanoma of temple	B323500	Cancer	2
1163	297390	Cerebral tumour - malignant	B51..11	Cancer	2
1164	288100	Mesothelioma	B226.00	Cancer	2
1165	256317	CARCINOMA NOSE EXTERNAL	1723C	Cancer	2
1166	297310	Malignant neoplasm of lip, oral cavity and pharynx	B0...00	Cancer	2
1167	206123	Malignant neoplasm, overlap lesion of resp & intrathor orgs	B26..00	Cancer	2
1168	219897	HAEMANGIOENDOTHELIAL SARCOMA LIVER	1550BH	Cancer	2
1169	224143	Malignant neoplasm of trachea NOS	B220z00	Cancer	2
1170	251578	Unspec malig neop lymphoid/histiocytic nodes inguinal/leg	B62z500	Cancer	2
1171	279066	Hodgkin's lymphocytic depletion lymph nodes axilla and arm	B616400	Cancer	2
1172	215191	Hodgkin's granuloma	B611.00	Cancer	2
1173	215093	Malignant neoplasm gallbladder and extrahepatic bile ducts	B16..00	Cancer	2
1174	224202	Malignant neoplasm of presacral region	B553100	Cancer	2
1175	237941	MALIGNANT FIBROBLASTOMA	1719FB	Cancer	2
1176	297369	Malig neop skin of ear and external auricular canal NOS	B332z00	Cancer	2
1177	283748	NEOPLASM MALIGNANT BRONCHUS	1621AB	Cancer	2
1178	206138	Malignant neoplasm of skin of eyebrow	B333200	Cancer	2
1179	260680	Malig neop of upper respiratory tract, part unspecified	B2z0.00	Cancer	2
1180	260723	Malignant neoplasm of orbit NOS	B501z00	Cancer	2
1181	242311	Malignant neoplasm of orbital bone	B300500	Cancer	2
1182	303104	CARCINOMA GALLBLADDER	1560C	Cancer	2
1183	215165	Malignant neoplasm of cerebral meninges NOS	B521z00	Cancer	2
1184	292910	ODONTOMA	2104DN	Cancer	2
1185	242377	Leukaemic reticuloendotheliosis of intrathoracic lymph nodes	B624200	Cancer	2
1186	215113	Malignant neoplasm of hand bones	B305.00	Cancer	2
1187	224164	Malignant neoplasm of connective and soft tissue of pelvis	B315.00	Cancer	2
1188	306053	SQUAMOUS CELL CARCINOMA SKIN	1739CM	Cancer	2
1189	274672	SQUAMOUS CELL CARCINOMA FRONTAL & ETHMOI	1608CM	Cancer	2
1190	288167	Hodgkin's mixed cellularity of intra-abdominal lymph nodes	B615300	Cancer	2
1191	269927	Malignant neoplasm of vestibule of nose	B200300	Cancer	2
1192	246472	[V]Personal history of malignant neoplasm of uterine body	ZV10417	Cancer	2
1193	206091	Malignant neoplasm of tonsil	B060.00	Cancer	2
1194	279079	Follicular non-Hodgkin's lymphoma	B627C00	Cancer	2
1195	224130	Malignant neoplasm of ascending colon	B136.00	Cancer	2
1196	278993	Malignant neoplasm of main bronchus	B221.00	Cancer	2
1197	303097	MALIGNANT NEOPLASM LARGE INTESTINE	1538A	Cancer	2
1198	215196	Hodgkin's mixed cellularity of lymph nodes of axilla and arm	B615400	Cancer	2
1199	260653	Malignant neoplasm of lip	B00..00	Cancer	2
1200	297312	Malignant neoplasm of lower lip, buccal aspect	B003000	Cancer	2
1201	297451	Heilmeyer - Schoner disease	B671.11	Cancer	2
1202	303158	MYELOMA	203 N	Cancer	2
1203	269939	Malignant neoplasm of rib, sternum and clavicle NOS	B303z00	Cancer	2
1204	288089	Malignant neoplasm of transverse colon	B131.00	Cancer	2
1205	279319	[X]Malignant neoplasm of peritoneum, unspecified	Byu5700	Cancer	2
1206	297314	Malignant neoplasm of base of tongue dorsal surface	B010000	Cancer	2
1207	303092	GASTRIC CANCER	1519AA	Cancer	2
1208	229008	MALIGNANT NEOPLASM THORAX/THORACIC WALL	1959BA	Cancer	2
1209	219899	MALIGNANT NEOPLASM ETHMOID (SINUS)	1608A	Cancer	2
1210	224152	Malignant neoplasm of carpal bone - trapezium	B305400	Cancer	2
1211	242291	Carcinoma of rectum	B141.11	Cancer	2
1212	215412	[X]Malignant neoplasm of bone and articular cartilage	Byu3.00	Cancer	2
1213	242283	Malignant neoplasm tonsil NOS	B060z00	Cancer	2
1214	242328	Malignant neoplasm of skin of thumb	B336500	Cancer	2
1215	260683	Malignant neoplasm of bones of skull and face	B300.00	Cancer	2
1216	279074	Letterer-Siwe disease of lymph nodes of axilla and arm	B625400	Cancer	2
1217	283779	MYELOSCLEROSIS	209 CL	Cancer	2
1218	279072	Leukaemic reticuloend of lymph nodes of multiple sites	B624800	Cancer	2
1219	265545	MALIGNANT NEOPLASM FACE	1733AF	Cancer	2
1220	242380	Mast cell malignancy of lymph nodes of multiple sites	B626800	Cancer	2
1221	242610	[X]Malignant neoplasm/bones??? cartilage/limb,unspfd	Byu3100	Cancer	2
1222	251464	Malignant neoplasm of overlapping lesion of lip	B006.00	Cancer	2
1223	301595	[V]Personal history malignant neoplasm - male genital organ	ZV10413	Cancer	2
1224	301594	[V]Personal history of malignant neoplasm of trachea	ZV10113	Cancer	2
1225	292209	[V]Personal history of malignant neoplasm of large intestine	ZV10014	Cancer	2
1226	233351	Malignant immunoproliferative small intestinal disease	B62x500	Cancer	2
1227	269954	Malignant neoplasm of undescended testis NOS	B470z00	Cancer	2
1228	215419	[X]Other myeloid leukaemia	ByuD600	Cancer	2
1229	292869	LIP CARCINOMA	1409C	Cancer	2
1230	224227	Hodgkin's disease, lymphocytic depletion of spleen	B616700	Cancer	2
1231	269940	Malignant neoplasm of pubis	B306200	Cancer	2
1232	292875	LINITIS PLASTICA	1519CL	Cancer	2
1233	242371	Hodgkin's, lymphocytic-histiocytic pred of multiple sites	B613800	Cancer	2
1234	292881	CARCINOMA DIGESTIVE ORGAN	159 CD	Cancer	2
1235	224195	Malignant neoplasm of acoustic nerve	B520200	Cancer	2
1236	297436	Mycosis fungoides of lymph nodes of multiple sites	B621800	Cancer	2
1237	210819	SYNDROME BRILL-BAEHR-ROSENTHAL	2020BB	Cancer	2
1238	292886	MALIGNANT NEOPLASM ANUS	1736AN	Cancer	2
1239	270011	Unspec malig neop lymphoid/histiocytic of multiple sites	B62z800	Cancer	2
1240	292889	PAGET'S DISEASE BREAST	174 PB	Cancer	2
1241	206198	Sezary's disease of intra-abdominal lymph nodes	B622300	Cancer	2
1242	237951	MALIGNANT GOITRE	193 AG	Cancer	2
1243	251488	Malignant neoplasm of specified parts of peritoneum NOS	B18yz00	Cancer	2
1244	251572	Malignant mast cell tumours	B626.00	Cancer	2
1245	251507	Malignant melanoma of scalp	B324000	Cancer	2
1246	215198	Mycosis fungoides of unspecified site	B621000	Cancer	2
1247	269915	Malignant neoplasm of jejunum	B121.00	Cancer	2
1248	224138	Angiosarcoma of spleen	B1z1000	Cancer	2
1249	206157	Malignant neoplasm of prepuce (foreskin)	B480.00	Cancer	2
1250	292906	HEAVY-CHAIN DISEASE	203 HC	Cancer	2
1251	215137	Malignant neoplasm of skin of external auditory meatus	B332100	Cancer	2
1252	260746	Lymphosarcoma	B601.00	Cancer	2
1253	206208	Myeloid leukaemia	B65..00	Cancer	2
1254	224136	Malignant neoplasm of head of pancreas	B170.00	Cancer	2
1255	247112	MALIGNANT NEOPLASM THYROGLOSSAL DUCT	193 TD	Cancer	2
1256	288117	Malignant melanoma of axilla	B325000	Cancer	2
1257	224121	Malignant neoplasm of major salivary glands	B02..00	Cancer	2
1258	215082	Malignant neoplasm of lower labial sulcus	B051300	Cancer	2
1259	269941	Malignant neoplasm of long bones of leg	B307.00	Cancer	2
1260	228300	[V]Personal history of leukaemia	ZV10600	Cancer	2
1261	251476	Malignant neoplasm, overlapping lesion of small intestine	B124.00	Cancer	2
1262	292878	LARGE BOWEL CARCINOMA NONRECTAL	1538CN	Cancer	2
1263	297424	Hodgkin's granuloma of lymph nodes of multiple sites	B611800	Cancer	2
1264	288164	Hodgkin's nodular sclerosis of lymph nodes of multiple sites	B614800	Cancer	2
1265	288178	Unspec malig neop lymphoid/histiocytic lymph node axilla/arm	B62z400	Cancer	2
1266	210169	[V]Personal history of malignant neoplasm of larynx	ZV10212	Cancer	2
1267	288130	Malignant neoplasm of other specified female genital organ	B45y.00	Cancer	2
1268	303106	LUNG CARCINOMA	1621C	Cancer	2
1269	297313	Malignant neoplasm of lip, unspecified	B007.00	Cancer	2
1270	215163	Malignant neoplasm of temporal lobe NOS	B512z00	Cancer	2
1271	224159	Malignant neoplasm of tarsus of eyelid	B310400	Cancer	2
1272	303159	PLASMACYTOMA	203 PL	Cancer	2
1273	242290	Colonic cancer	B13z.11	Cancer	2
1274	206200	Malignant histiocytosis of lymph nodes of multiple sites	B623800	Cancer	2
1275	279320	[X]Malignant neoplasm/other specified female genital organs	Byu7100	Cancer	2
1276	297321	Malignant neoplasm of upper labial sulcus	B051200	Cancer	2
1277	283747	NEOPLASM MALIGNANT LARYNX	1619A	Cancer	2
1278	279021	Malignant neoplasm of fundus of corpus uteri	B430100	Cancer	2
1279	224223	Hodgkin's paragranuloma lymph nodes inguinal region and leg	B610500	Cancer	2
1280	242304	Malignant neoplasm of middle lobe, bronchus or lung	B223.00	Cancer	2
1281	233314	Malignant neoplasm of aortic body	B545100	Cancer	2
1282	297328	Malignant neoplasm of hypopharynx NOS	B08z.00	Cancer	2
1283	288093	Malignant neoplasm of liver unspecified	B152.00	Cancer	2
1284	297330	Malignant neoplasm of digestive organs and peritoneum	B1...00	Cancer	2
1285	233288	Malignant melanoma of external surface of nose	B323400	Cancer	2
1286	251563	Hodgkin's disease, mixed cellularity NOS	B615z00	Cancer	2
1287	233338	Hodgkin's, lymphocytic-histiocytic pred intrathoracic nodes	B613200	Cancer	2
1288	237952	MALIGNANT NEOPLASM ANKLE	1959DD	Cancer	2
1289	215127	Malignant melanoma of external auditory meatus	B322100	Cancer	2
1290	297362	Malignant melanoma of eyelid including canthus	B321.00	Cancer	2
1291	233357	Chronic neutrophilic leukaemia	B651200	Cancer	2
1292	260977	[X]Additional neoplasm classification terms	Byu..00	Cancer	2
1293	265539	MALIGNANT NEOPLASM SINUS (ACCESSORY RESP	1609A	Cancer	2
1294	297703	[X]Malignant neoplasm of bronchus or lung, unspecified	Byu2000	Cancer	2
1295	279091	Megakaryocytic myelosclerosis	B6y1.11	Cancer	2
1296	242379	Mast cell malignancy of unspecified site	B626000	Cancer	2
1297	297343	Malignant neoplasm of epiglottis NOS	B215.00	Cancer	2
1298	278978	Malignant neoplasm of pharynx unspecified	B0z0.00	Cancer	2
1299	224476	[X]Other specified leukaemias	ByuD800	Cancer	2
1300	260776	Chronic erythraemia	B671.00	Cancer	2
1301	233344	Leukaemic reticuloend of lymph nodes of head, face and neck	B624100	Cancer	2
1302	224200	Malignant neoplasm of parathyroid gland	B541.00	Cancer	2
1303	233313	Malignant neoplasm of aortic body and other paraganglia	B545.00	Cancer	2
1304	210814	OLIGODENDROGLIOMA	1929DG	Cancer	2
1305	274020	[V]Personal history of myeloid leukaemia	ZV10613	Cancer	2
1306	224187	Seminoma of undescended testis	B470200	Cancer	2
1307	270003	Mast cell malignancy of intrapelvic lymph nodes	B626600	Cancer	2
1308	242615	[X]Malignant neoplasm/other and unspecified cranial nerves	ByuA000	Cancer	2
1309	270015	Kaposi's sarcoma of lymph nodes	B6z0.00	Cancer	2
1310	288184	Acute panmyelosis	B674.00	Cancer	2
1311	288163	Hodgkin's nodular sclerosis of lymph nodes of axilla and arm	B614400	Cancer	2
1312	292909	VAQUEZ' DISEASE	208 VA	Cancer	2
1313	297359	Malig neop connective and soft tissue hip and leg NOS	B312z00	Cancer	2
1314	288083	Malignant neoplasm of branchial cleft	B06y000	Cancer	2
1315	279058	Burkitt's lymphoma of lymph nodes of axilla and upper limb	B602400	Cancer	2
1316	297382	Malignant neoplasm of posterior wall of urinary bladder	B494.00	Cancer	2
1317	283770	LYMPHOSARCOMA WELL DIFFERENTIATED	2001WD	Cancer	2
1318	206143	Malignant neoplasm of skin of perineum	B335600	Cancer	2
1319	233305	Malig neop of other and unspecified female genital organs	B45..00	Cancer	2
1320	297370	Malignant neoplasm of skin of hand	B336300	Cancer	2
1321	288132	Teratoma of undescended testis	B470300	Cancer	2
1322	278997	Sarcoma of bone and connective tissue	B3...12	Cancer	2
1323	270009	Malignant lymphoma NOS of spleen	B62y700	Cancer	2
1324	288090	Malignant neoplasm of caecum	B134.00	Cancer	2
1325	279035	Malignant neoplasm of corpus striatum	B510200	Cancer	2
1326	237284	[V]Personal history of malignant neoplasm of kidney	ZV10512	Cancer	2
1327	288165	Hodgkin's disease, mixed cellularity	B615.00	Cancer	2
1328	270249	[X]Mal neoplasm/overlap les/periph nerv??? nerv systm	Byu5500	Cancer	2
1329	297381	Malignant neoplasm of other male genital organ	B48y.00	Cancer	2
1330	288079	Malignant neoplasm of upper buccal sulcus	B051000	Cancer	2
1331	260661	Malignant neoplasm of faucial pillar	B062000	Cancer	2
1332	297387	Malignant neoplasm of conjunctiva	B503.00	Cancer	2
1333	242618	[X]Other malignant immunoproliferative diseases	ByuD400	Cancer	2
1334	251560	Hodgkin's paragranuloma	B610.00	Cancer	2
1335	288431	[X]Malignant neoplasm/connective soft tissue,unspecified	Byu5900	Cancer	2
1336	224142	Malignant neoplasm of cartilage of trachea	B220000	Cancer	2
1337	260692	Malignant neoplasm of carpal bone - pisiform	B305300	Cancer	2
1338	269971	Malig neop of endocrine gland or related structure NOS	B54z.00	Cancer	2
1339	303132	MALIGNANT NEOPLASM CEREBRAL	191 A	Cancer	2
1340	260672	Malignant neoplasm of other specified sites of colon	B13y.00	Cancer	2
1341	260715	Malignant neoplasm of vagina	B450.00	Cancer	2
1342	233302	Malignant neoplasm of uterus, part unspecified	B40..00	Cancer	2
1343	260655	Malignant neoplasm of lower lip, lipstick area	B001100	Cancer	2
1344	215164	Malignant neoplasm of other parts of brain	B51y.00	Cancer	2
1345	297402	Malignant neoplasm of glomus jugulare	B545000	Cancer	2
1346	260696	Malig neop of connective and soft tissue of lower leg	B312300	Cancer	2
1347	256328	MALIGNANT NEOPLASM SPINAL CORD	1922A	Cancer	2
1348	303109	PLEURA MESOTHELIOMA	1639MA	Cancer	2
1349	233259	Malignant neoplasm of other specified site small intestine	B12y.00	Cancer	2
1350	260748	Burkitt's lymphoma NOS	B602z00	Cancer	2
1351	278987	Malignant neoplasm of gallbladder	B160.00	Cancer	2
1352	206163	Malignant neoplasm of olfactory bulb	B520000	Cancer	2
1353	274696	MYELOID LEUKAEMIA CHRONIC	2051	Cancer	2
1354	288088	Malignant neoplasm of colon	B13..00	Cancer	2
1355	247125	TUMOUR MIXED PAROTID	2102MP	Cancer	2
1356	297401	Malignant neoplasm pituitary gland and craniopharyngeal duct	B542.00	Cancer	2
1357	251516	Malignant neoplasm of skin of abdominal wall	B335300	Cancer	2
1358	297400	Malignant neoplasm of meninges, unspecified	B52X.00	Cancer	2
1359	224170	Malignant neoplasm skin of other and unspecified parts face	B333.00	Cancer	2
1360	242288	Malignant neoplasm of gastro-oesophageal junction	B110111	Cancer	2
1361	224154	Malignant neoplasm of sacral vertebra	B306300	Cancer	2
1362	242340	Malignant neoplasm of glans penis	B481.00	Cancer	2
1363	297434	Hodgkin's disease NOS of lymph nodes of multiple sites	B61z800	Cancer	2
1364	233352	Malignant lymphoma NOS of intrathoracic lymph nodes	B62y200	Cancer	2
1365	210811	UTERUS BODY CARCINOMA	1820C	Cancer	2
1366	279034	Malignant neoplasm of lacrimal duct NOS	B507z00	Cancer	2
1367	279061	Hodgkin's sarcoma NOS	B612z00	Cancer	2
1368	247117	MALIGNANT LYMPHOGRANULOMA	201 ML	Cancer	2
1369	215096	Malignant neoplasm of pelvic peritoneum	B18y500	Cancer	2
1370	269983	Burkitt's lymphoma of spleen	B602700	Cancer	2
1371	210802	NEOPLASM MALIGNANT GASTROINTESTINAL TRAC	159 A	Cancer	2
1372	297430	Hodgkin's disease, nodular sclerosis NOS	B614z00	Cancer	2
1373	215085	Malignant neoplasm of nasopharyngeal soft palate surface	B073100	Cancer	2
1374	297432	Hodgkin's lymphocytic depletion lymph nodes inguinal and leg	B616500	Cancer	2
1375	224172	Malignant neoplasm of scalp and skin of neck	B334.00	Cancer	2
1376	279068	Nodular lymphoma of spleen	B620700	Cancer	2
1377	279067	Hodgkin's disease NOS of spleen	B61z700	Cancer	2
1378	256339	HEAVY-CHAIN DISEASE (IGG TYPE)	203 HG	Cancer	2
1379	215209	Other lymphoid leukaemia NOS	B64yz00	Cancer	2
1380	233335	Hodgkin's sarcoma of spleen	B612700	Cancer	2
1381	269974	Malignant neoplasm of thorax NOS	B551z00	Cancer	2
1382	279059	Hodgkin's paragranuloma of intra-abdominal lymph nodes	B610300	Cancer	2
1383	228299	[V]Personal history of malignant neoplasm - accessory sinus	ZV10211	Cancer	2
1384	215095	Malignant neoplasm of retroperitoneum NOS	B180z00	Cancer	2
1385	247095	MALIGNANT NEOPLASM EAR INNER	1601A	Cancer	2
1386	303128	CARCINOMA BLADDER	188 C	Cancer	2
1387	210806	MALIGNANT NEOPLASM SCALP	1734AC	Cancer	2
1388	210812	MALIGNANT NEOPLASM TESTIS	186 A	Cancer	2
1389	233280	Malignant neoplasm of acromion	B304100	Cancer	2
1390	270006	Unspecified B-cell non-Hodgkin's lymphoma	B627W00	Cancer	2
1391	233254	Malignant neoplasm of pyriform sinus	B081.00	Cancer	2
1392	215162	Malignant neoplasm of temporal lobe	B512.00	Cancer	2
1393	215084	Malignant neoplasm of anterior epiglottis NOS	B064z00	Cancer	2
1394	206121	Malignant neoplasm of thyroid cartilage	B213300	Cancer	2
1395	301596	[V]Personal history of monocytic leukaemia	ZV10612	Cancer	2
1396	251573	Follicular non-Hodg mixed sml cleavd & lge cell lymphoma	B627100	Cancer	2
1397	306049	CARCINOMA LIVER	1550C	Cancer	2
1398	288085	Malignant neoplasm, overlapping lesion of hypopharynx	B084.00	Cancer	2
1399	242341	Malignant neoplasm of dome of urinary bladder	B491.00	Cancer	2
1400	279040	Malignant neoplasm of spinal cord	B522.00	Cancer	2
1401	297358	Malig neop of connective and soft tissue of great toe	B312600	Cancer	2
1402	224157	Malignant neoplasm of first metatarsal bone	B308800	Cancer	2
1403	233284	Malignant neoplasm of short bones of leg NOS	B308z00	Cancer	2
1404	279003	Malignant neoplasm, overlap les bone and artic cart of limbs	B309.00	Cancer	2
1405	297360	Malignant neoplasm of connective and soft tissue of axilla	B313000	Cancer	2
1406	251487	Malignant neoplasm of omentum	B18y300	Cancer	2
1407	279029	Teratoma of testis	B47z.12	Cancer	2
1408	306068	LEUKAEMIA	2079	Cancer	2
1409	270008	Oth and unspecif peripheral & cutaneous T-cell lymphomas	B62xX00	Cancer	2
1410	224151	Malignant neoplasm of costal cartilage	B303300	Cancer	2
1411	279025	Malignant neoplasm of greater vestibular (Bartholin's) gland	B451000	Cancer	2
1412	303161	LYMPHATIC LEUKAEMIA CHRONIC	2041	Cancer	2
1413	303155	LYMPHOMA	2022	Cancer	2
1414	306052	BASAL CELL PAPILLOMA	1739BP	Cancer	2
1415	269997	Nodular lymphoma of intrathoracic lymph nodes	B620200	Cancer	2
1416	303110	SARCOMA	1719B	Cancer	2
1417	303163	POLYCYTHAEMIA	208	Cancer	2
1418	237936	MALIGNANT NEOPLASM SIGMOID	1533A	Cancer	2
1419	242381	Follicular non-Hodgkin's small cleaved cell lymphoma	B627000	Cancer	2
1420	279015	Malignant neoplasm of eyelid including canthus	B331.00	Cancer	2
1421	279014	Malignant neoplasm of sweat gland	B33..15	Cancer	2
1422	279013	Malignant melanoma of foot	B327700	Cancer	2
1423	303127	SEMINOMA	186 B	Cancer	2
1424	260690	Malig neop of scapula and long bones of upper arm NOS	B304z00	Cancer	2
1425	303111	MELANOMA MALIGNANT	1729	Cancer	2
1426	247102	NOSE EXTERNAL MALIGNANT NEOPLASM	1723A	Cancer	2
1427	215415	[X]Malignant neoplasm of male genital organ, unspecified	Byu8200	Cancer	2
1428	224224	Hodgkin's paragranuloma NOS	B610z00	Cancer	2
1429	278972	Malignant neoplasm of roof of mouth	B055100	Cancer	2
1430	206190	Reticulosarcoma NOS	B600z00	Cancer	2
1431	242327	Malignant neoplasm of skin of finger	B336400	Cancer	2
1432	224475	[X]Malignant neoplasm of uterine adnexa, unspecified	Byu7000	Cancer	2
1433	206100	Malignant neoplasm of lower third of oesophagus	B105.00	Cancer	2
1434	303093	STOMACH CARCINOMA	1519C	Cancer	2
1435	251527	Malignant neoplasm of undescended testis	B470.00	Cancer	2
1436	269995	Hodgkin's lymphocytic depletion of intrapelvic lymph nodes	B616600	Cancer	2
1437	233359	Other monocytic leukaemia	B66y.00	Cancer	2
1438	251474	Malignant neoplasm of other specified site of stomach NOS	B11yz00	Cancer	2
1439	215105	Malignant neoplasm of pleura	B23..00	Cancer	2
1440	224222	Burkitt's lymphoma of lymph nodes of inguinal region and leg	B602500	Cancer	2
1441	278974	Malignant neoplasm of overlapping lesion of tonsil	B060200	Cancer	2
1442	215158	Malignant neoplasm of other urinary organs	B4Ay.00	Cancer	2
1443	215195	Hodgkin's nodular sclerosis of intra-abdominal lymph nodes	B614300	Cancer	2
1444	233241	Malignant neoplasm of lip unspecified, inner aspect	B004.00	Cancer	2
1445	215161	Malignant neoplasm of frontal lobe	B511.00	Cancer	2
1446	251517	Malignant neoplasm of skin of shoulder	B336000	Cancer	2
1447	242374	Hodgkin's disease NOS of lymph nodes of head, face and neck	B61z100	Cancer	2
1448	224144	Malignant neoplasm of main bronchus NOS	B221z00	Cancer	2
1449	206154	Malignant neoplasm of other site of uterine body	B43y.00	Cancer	2
1450	247114	MALIGNANT NEOPLASM THIGH	1959DB	Cancer	2
1451	297311	Carcinoma of lip	B00..11	Cancer	2
1452	233294	Malignant neoplasm of sebaceous gland	B33..14	Cancer	2
1453	297353	Malignant neoplasm of fifth metacarpal bone	B305C00	Cancer	2
1454	279063	Hodgkin's disease, nodular sclerosis	B614.00	Cancer	2
1455	265541	PLEURA NEOPLASM MALIGNANT PRIMARY	1630A	Cancer	2
1456	237946	NEOPLASM MALIGNANT GENITAL TRACT FEMALE	1849A	Cancer	2
1457	303124	CARCINOMA VULVA	1841C	Cancer	2
1458	206109	Malignant neoplasm of tail of pancreas	B172.00	Cancer	2
1459	306054	NEOPLASM MALIGNANT BREAST	174 A	Cancer	2
1460	297416	Kaposi's sarcoma, unspecified	B59zX00	Cancer	2
1461	265565	MALIGNANT LYMPHOMA	2022ML	Cancer	2
1462	265551	CEREBRAL NEOPLASM	191 BC	Cancer	2
1463	233261	Hepatocellular carcinoma	B150300	Cancer	2
1464	215192	Hodgkin's granuloma of lymph nodes of head, face and neck	B611100	Cancer	2
1465	206197	Mycosis fungoides of intrapelvic lymph nodes	B621600	Cancer	2
1466	251466	Malignant neoplasm of tongue, junctional zone	B015.00	Cancer	2
1467	297342	Malignant neoplasm of laryngeal cartilage NOS	B213z00	Cancer	2
1468	297318	Malignant neoplasm of floor of mouth	B04..00	Cancer	2
1469	279016	Malignant neoplasm of upper eyelid	B331100	Cancer	2
1470	342288	Osteosarcoma	B30z000	Cancer	2
1471	265564	AFRICAN LYMPHOMA	2022AF	Cancer	2
1472	288186	Myeloproliferative disorder	B6y0.00	Cancer	2
1473	233346	Leukaemic reticuloend of lymph nodes inguinal region and leg	B624500	Cancer	2
1474	274700	ALEUKAEMIC LEUKAEMIA	2079AL	Cancer	2
1475	242280	Malignant neoplasm of tongue, tip and lateral border	B012.00	Cancer	2
1476	242314	Malignant neoplasm of third metacarpal bone	B305A00	Cancer	2
1477	256321	MALIGNANT NEOPLASM VULVA	1841A	Cancer	2
1478	288119	Other malignant neoplasm of skin	B33..00	Cancer	2
1479	206436	[X]Malignant neoplasm of meninges, unspecified	ByuA200	Cancer	2
1480	297444	Acute lymphoid leukaemia	B640.00	Cancer	2
1481	303133	NEUROBLASTOMA	1925NB	Cancer	2
1482	260771	Unspec malig neop lymphoid/histiocytic intra-abdominal nodes	B62z300	Cancer	2
1483	303149	ADENOCARCINOMA	1991AD	Cancer	2
1484	201887	MALIGNANT NEOPLASM THUMB	1959CE	Cancer	2
1485	206193	Hodgkin's disease, nodular sclerosis of unspecified site	B614000	Cancer	2
1486	269906	Malignant neoplasm of posterior third of tongue	B010.11	Cancer	2
1487	251529	Malignant neoplasm of other male genital organ NOS	B48yz00	Cancer	2
1488	206161	Malignant neoplasm of cerebrum NOS	B510z00	Cancer	2
1489	297322	Malignant neoplasm of soft palate	B053.00	Cancer	2
1490	269942	Malig neop connective and soft tissue upper limb/shoulder	B311.00	Cancer	2
1491	297326	Malignant neoplasm of posterior pharynx	B083.00	Cancer	2
1492	297404	Malignant neoplasm of cheek NOS	B550100	Cancer	2
1493	292208	[V]Personal history of malignant neoplasm of intestine	ZV10013	Cancer	2
1494	297336	Malignant neoplasm of appendix	B135.00	Cancer	2
1495	260718	Malignant neoplasm, overlapping lesion of penis	B487.00	Cancer	2
1496	278986	Malignant neoplasm of intrahepatic bile ducts NOS	B151z00	Cancer	2
1497	297447	Other myeloid leukaemia	B65y.00	Cancer	2
1498	283746	CARCINOMA AMPULLA VATER	1562C	Cancer	2
1499	242388	Lymphatic leukaemia	B64..11	Cancer	2
1500	269920	Malignant neoplasm of intrahepatic canaliculi	B151300	Cancer	2
1501	278964	Malignant neoplasm of tongue	B01..00	Cancer	2
1502	256325	MALIGNANT NEOPLASM URETER	1892A	Cancer	2
1503	201881	MALIGNANT TERATOMA	186 TM	Cancer	2
1504	297325	Malignant neoplasm, overlapping lesion of nasopharynx	B074.00	Cancer	2
1505	206101	Malignant neoplasm of cardia of stomach NOS	B110z00	Cancer	2
1506	283743	MALIGNANT NEOPLASM CAECUM	1530AC	Cancer	2
1507	303118	CHORIONEPITHELIOMA	181 C	Cancer	2
1508	233292	Malignant melanoma of fore-arm	B326200	Cancer	2
1509	219912	MALIGNANT NEOPLASM FLANK	1959BC	Cancer	2
1510	242318	Malignant neoplasm of medial cuneiform	B308300	Cancer	2
1511	297334	Malignant neoplasm of ileum	B122.00	Cancer	2
1512	278975	Malignant neoplasm of epiglottis, free border	B064000	Cancer	2
1513	210822	SALIVARY ADENOMA	2102A	Cancer	2
1514	278965	Malignant overlapping lesion of tongue	B017.00	Cancer	2
1515	260681	Malignant neoplasm of respiratory tract NOS	B2zz.00	Cancer	2
1516	292210	[V]Personal history of malignant neoplasm of breast	ZV10300	Cancer	2
1517	233356	Chronic myeloid leukaemia	B651.00	Cancer	2
1518	288106	Malignant neoplasm of occipital bone	B300400	Cancer	2
1519	283773	LEUKAEMIC ADENIA	2049AD	Cancer	2
1520	233293	Malignant melanoma of other specified skin site	B32y.00	Cancer	2
1521	210805	FIBROSARCOMA	1719F	Cancer	2
1522	297378	Malignant neoplasm of other site of uterine adnexa	B44y.00	Cancer	2
1523	256338	HEAVY-CHAIN DISEASE (IGA TYPE)	203 HA	Cancer	2
1524	260668	Malignant neoplasm of other specified part of oesophagus	B10y.00	Cancer	2
1525	233306	Malignant neoplasm of prostate	B46..00	Cancer	2
1526	242279	Malignant neoplasm of lip, unspecified, external	B00z000	Cancer	2
1527	210823	ADAMANTINOMA	2104AD	Cancer	2
1528	215097	Malignant neoplasm of glottis	B210.00	Cancer	2
1529	288094	Malignant neoplasm of ampulla of Vater	B162.00	Cancer	2
1530	269929	Malignant neoplasm, overlapping lesion of accessory sinuses	B206.00	Cancer	2
1531	215088	Malignant neoplasm of cardiac orifice of stomach	B110000	Cancer	2
1532	288086	Malignant neoplasm of other specified site of stomach	B11y.00	Cancer	2
1533	201861	MALIGNANT NEOPLASM ADENOID	147 A	Cancer	2
1534	215116	Malignant neoplasm of coccygeal vertebra	B306400	Cancer	2
1535	215130	Malignant melanoma of trunk, excluding scrotum, NOS	B325z00	Cancer	2
1536	269935	Malignant neoplasm of frontal bone	B300100	Cancer	2
1537	269936	Malignant neoplasm of nasal bone	B300300	Cancer	2
1538	201866	HEPATOBLASTOMA	1550HB	Cancer	2
1539	210170	[V]Personal history of Hodgkin's disease	ZV10711	Cancer	2
1540	242292	Anal carcinoma	B142.11	Cancer	2
1541	206126	Malignant neoplasm of carpal bone - trapezoid	B305500	Cancer	2
1542	303123	OVARIAN TUMOUR	1830T	Cancer	2
1543	265552	NEUROFIBROMATOSIS MALIGNANT	1924NF	Cancer	2
1544	251496	Malignant neoplasm of intermediate cuneiform	B308400	Cancer	2
1545	306057	CARCINOMA KIDNEY	1890C	Cancer	2
1546	279044	Malignant neoplasm of thorax	B551.00	Cancer	2
1547	288125	Carcinoma of genitourinary organ	B4...11	Cancer	2
1548	215159	Malig neop eyeball excl conjunctiva, cornea, retina, choroid	B500.00	Cancer	2
1549	215125	Malignant neoplasm of connective and soft tissue of abdomen	B314.00	Cancer	2
1550	228989	CARCINOMA SMALL INTESTINE	1529C	Cancer	2
1551	215140	Malignant neoplasm of skin of buttock	B335800	Cancer	2
1552	260774	Subacute lymphoid leukaemia	B642.00	Cancer	2
1553	224162	Malignant neoplasm of connective and soft tissue of toe	B312500	Cancer	2
1554	279000	Malignant neoplasm of second metacarpal bone	B305900	Cancer	2
1555	233290	Malignant melanoma of perianal skin	B325400	Cancer	2
1556	269956	Malignant neoplasm of epididymis	B484.00	Cancer	2
1557	269957	Malignant neoplasm of tunica vaginalis	B48y100	Cancer	2
1558	260749	Other specified reticulosarcoma or lymphosarcoma	B60y.00	Cancer	2
1559	260764	Leukaemic reticuloendotheliosis of spleen	B624700	Cancer	2
1560	297337	Malignant neoplasm of anal canal	B142.00	Cancer	2
1561	288108	Malignant neoplasm of maxilla	B300A00	Cancer	2
1562	297704	[X]Oth malignant neoplasm/skin of oth??? parts of face	Byu4200	Cancer	2
1563	265554	EPENDYMOMA	1929EP	Cancer	2
1564	260704	Malignant neoplasm of skin of upper arm	B336100	Cancer	2
1565	237283	[V]Personal history of malignant neoplasm of liver	ZV10015	Cancer	2
1566	288131	Malignant neoplasm of testis	B47..00	Cancer	2
1567	251561	Hodgkin's granuloma of lymph nodes of axilla and upper limb	B611400	Cancer	2
1568	219910	MALIGNANT NEOPLASM ADRENAL GLAND	1940A	Cancer	2
1569	260721	Malignant neoplasm of paraurethral glands	B4A4.00	Cancer	2
1570	224193	Malignant neoplasm of cerebral ventricle NOS	B515z00	Cancer	2
1571	279017	Malignant neoplasm of pinna NEC	B332200	Cancer	2
1572	269970	Malignant neoplasm of adrenal medulla	B540100	Cancer	2
1573	288107	Malignant neoplasm of zygomatic bone	B300900	Cancer	2
1574	215129	Malignant melanoma of trunk (excluding scrotum)	B325.00	Cancer	2
1575	269925	Malignant neoplasm of intestinal tract, part unspecified	B1z0.00	Cancer	2
1576	274678	MALIGNANT NEOPLASM SCROTUM	1735A	Cancer	2
1577	224135	Malignant neoplasm of sphincter of Oddi	B161300	Cancer	2
1578	274701	MEGAKARYOCYTIC LEUKAEMIA	2079MK	Cancer	2
1579	256344	MASTOCYTOSIS SYSTEMIC	2070MC	Cancer	2
1580	269903	Malignant neoplasm of upper lip, frenulum	B002100	Cancer	2
1581	224233	Mycosis fungoides of spleen	B621700	Cancer	2
1582	201877	MALIGNANT NEOPLASM NIPPLE	174 AN	Cancer	2
1583	224201	Malig neop pituitary gland or craniopharyngeal duct NOS	B542z00	Cancer	2
1584	215428	Neoplasms NOS	Bz...00	Cancer	2
1585	269918	Malignant neoplasm of interlobular biliary canals	B151100	Cancer	2
1586	297417	Lymphosarcoma of intra-abdominal lymph nodes	B601300	Cancer	2
1587	206102	Malignant neoplasm of pyloric antrum of stomach	B112.00	Cancer	2
1588	269965	Malignant neoplasm of lacrimal sac	B507000	Cancer	2
1589	224235	Malignant histiocytosis of lymph nodes inguinal and leg	B623500	Cancer	2
1590	256332	MESOTHELIOMA ABDOMEN	1950MA	Cancer	2
1591	219917	HODGKIN'S GRANULOMA	201 G	Cancer	2
1592	278996	Malignant neoplasm of other site of respiratory tract	B2zy.00	Cancer	2
1593	215083	Malignant neoplasm of palate unspecified	B055.00	Cancer	2
1594	260773	Solitary myeloma	B630100	Cancer	2
1595	303098	ADENOCARCINOMA COLON	1538AD	Cancer	2
1596	270014	Thrombocytic leukaemia	B672.11	Cancer	2
1597	224120	Malignant neoplasm of lingual tonsil	B016.00	Cancer	2
1598	206085	Malignant neoplasm of upper lip, inner aspect	B002.00	Cancer	2
1599	242370	Hodgkin's, lymphocytic-histiocytic predominance unspec site	B613000	Cancer	2
1600	201894	MALIGNANT NEOPLASM SPLEEN	2022LE	Cancer	2
1601	215145	Malignant neoplasm of areola of male breast	B350100	Cancer	2
1602	269999	Sezary's disease of intrathoracic lymph nodes	B622200	Cancer	2
1603	215092	Malignant neoplasm of lesser curve of stomach unspecified	B115.00	Cancer	2
1604	206160	Malignant neoplasm of retina	B505.00	Cancer	2
1605	269916	Malignant neoplasm of hepatic flexure of colon	B130.00	Cancer	2
1606	206213	Subacute myelomonocytic leukaemia	B692.00	Cancer	2
1607	309694	Cancer of bowel	B1z0.11	Cancer	2
1608	279057	Lymphosarcoma of lymph nodes of head, face and neck	B601100	Cancer	2
1609	224189	Malignant neoplasm of anterior wall of urinary bladder	B493.00	Cancer	2
1610	215188	Malignant neoplasm of histiocytic tissue	B6...11	Cancer	2
1611	270010	Malignant lymphoma NOS	B62yz00	Cancer	2
1612	270013	Chronic lymphatic leukaemia	B641.11	Cancer	2
1613	297349	Malignant neoplasm of posterior mediastinum	B243.00	Cancer	2
1614	237954	MALIGNANT NEOPLASM CERVICAL LYMPH GLAND	1960AC	Cancer	2
1615	279076	Letterer-Siwe disease of lymph nodes of multiple sites	B625800	Cancer	2
1616	233300	Malignant neoplasm overlapping lesion of skin	B33X.00	Cancer	2
1617	206107	Carcinoma common bile duct	B161211	Cancer	2
1618	269989	Hodgkin's, lymphocytic-histiocytic predominance of spleen	B613700	Cancer	2
1619	233342	Malignant histiocytosis of lymph nodes of axilla and arm	B623400	Cancer	2
1620	215194	Hodgkin's sarcoma of intrathoracic lymph nodes	B612200	Cancer	2
1621	270252	[X]Malignant neoplasm of female genital organs	Byu7.00	Cancer	2
1622	242298	Malignant neoplasm of spleen NOS	B1z1z00	Cancer	2
1623	260777	Mast cell leukaemia	B673.00	Cancer	2
1624	288135	Hypernephroma	B4A0000	Cancer	2
1625	270254	[X]Other types of follicular non-Hodgkin's lymphoma	ByuD100	Cancer	2
1626	251526	Malignant neoplasm of clitoris	B453.00	Cancer	2
1627	288133	Seminoma of testis	B47z.11	Cancer	2
1628	270000	Malignant histiocytosis of intrathoracic lymph nodes	B623200	Cancer	2
1629	251482	Malignant neoplasm of liver and intrahepatic bile ducts NOS	B15z.00	Cancer	2
1630	270005	Non - Hodgkin's lymphoma	B627.00	Cancer	2
1631	224127	Malignant neoplasm of other specified site of nasopharynx	B07y.00	Cancer	2
1632	237934	MALIGNANT NEOPLASM BRANCHIAL CLEFT	1468A	Cancer	2
1633	269982	Reticulosarcoma of lymph nodes of inguinal region and leg	B600500	Cancer	2
1634	269953	Malignant neoplasm of retained testis	B470100	Cancer	2
1635	260752	Hodgkin's granuloma lymph nodes of inguinal region and leg	B611500	Cancer	2
1636	297395	Malignant neoplasm of cranial nerves	B520.00	Cancer	2
1637	269917	Malignant neoplasm rectum,rectosigmoid junction and anus NOS	B14z.00	Cancer	2
1638	297338	Malignant neoplasm of intrahepatic gall duct	B151400	Cancer	2
1639	229004	MEDULLOBLASTOMA BRAIN	191 MB	Cancer	2
1640	306047	PHARYNX CARCINOMA	149 C	Cancer	2
1641	242294	Malignant neoplasm gallbladder/extrahepatic bile ducts NOS	B16z.00	Cancer	2
1642	297348	Malignant neoplasm of myocardium	B241200	Cancer	2
1643	288433	[X]Malig neopl, overlap lesion brain & other part of CNS	ByuA300	Cancer	2
1644	278973	Overlapping lesion of other and unspecified parts of mouth	B057.00	Cancer	2
1645	228993	HAEMANGIOBLASTOMA	1719H	Cancer	2
1646	215110	Malignant neoplasm of cervical vertebra	B302000	Cancer	2
1647	297397	Malignant neoplasm of peripheral nerve of low limb, incl hip	B524200	Cancer	2
1648	255675	[V]Personal history of lymphoid leukaemia	ZV10611	Cancer	2
1649	278969	Malignant neoplasm of vestibule of mouth NOS	B051z00	Cancer	2
1650	278968	Malignant neoplasm of cheek mucosa	B050.00	Cancer	2
1651	269921	Malignant neoplasm of hepatic duct	B161100	Cancer	2
1652	303129	NEOPLASM MALIGNANT KIDNEY	1890A	Cancer	2
1653	297450	Other monocytic leukaemia NOS	B66yz00	Cancer	2
1654	279011	Malignant melanoma of groin	B325300	Cancer	2
1655	206144	Malignant neoplasm of skin of upper limb and shoulder	B336.00	Cancer	2
1656	297709	[X]Other lymphoid leukaemia	ByuD500	Cancer	2
1657	242289	Malignant neoplasm of greater curve of stomach unspecified	B116.00	Cancer	2
1658	233303	Malignant neoplasm of other site of cervix NOS	B41yz00	Cancer	2
1659	278961	Malignant neoplasm of lower lip, mucosa	B003200	Cancer	2
1660	269959	Malignant neoplasm of ureteropelvic junction	B4A1100	Cancer	2
1661	242345	Malignant neoplasm cerebrum (excluding lobes and ventricles)	B510.00	Cancer	2
1662	288092	Malignant neoplasm of intrahepatic bile ducts	B151.00	Cancer	2
1663	233272	Malignant neoplasm of nasal cavities	B200.00	Cancer	2
1664	278980	Malignant neoplasm of middle third of oesophagus	B104.00	Cancer	2
1665	278981	Malignant neoplasm of pylorus of stomach NOS	B111z00	Cancer	2
1666	274674	MALIGNANT NEOPLASM CARTILAGE	1709AC	Cancer	2
1667	260730	Malignant neoplasm of sacrococcygeal region	B553200	Cancer	2
1668	242307	Malignant neoplasm of heart NOS	B241z00	Cancer	2
1669	283752	MALIGNANT NEOPLASM UTERUS CORPUS	1820A	Cancer	2
1670	233304	Cancer of ovary	B440.11	Cancer	2
1671	233301	Malignant neoplasm of female breast NOS	B34z.00	Cancer	2
1672	242352	Malignant neoplasm of craniopharyngeal duct	B542100	Cancer	2
1673	288429	[X]Mal neoplasm/overlap lesion/bone??? cartilage/limb	Byu3000	Cancer	2
1674	297437	Sezary's disease of lymph nodes of axilla and upper limb	B622400	Cancer	2
1675	260766	Letterer-Siwe disease NOS	B625z00	Cancer	2
1676	283760	MALIGNANT NEOPLASM HAND	1959CC	Cancer	2
1677	251523	Malig neop of bone, connective tissue, skin and breast NOS	B3z..00	Cancer	2
1678	206162	Malignant neoplasm of choroid plexus	B515000	Cancer	2
1679	306046	MOUTH CARCINOMA	1459C	Cancer	2
1680	206209	Myeloid sarcoma	B653.00	Cancer	2
1681	224145	Pancoast's syndrome	B222.11	Cancer	2
1682	306069	MYELOFIBROSIS	209	Cancer	2
1683	260768	True histiocytic lymphoma	B62x600	Cancer	2
1684	265537	CARCINOMA EXTRAHEPATIC BILE DUCT	1561C	Cancer	2
1685	224226	Hodgkin's lymphocytic depletion intra-abdominal lymph nodes	B616300	Cancer	2
1686	224219	Reticulosarcoma of lymph nodes of multiple sites	B600800	Cancer	2
1687	224236	Leukaemic reticuloendotheliosis	B624.11	Cancer	2
1688	224191	Malignant neoplasm of kidney parenchyma	B4A0.00	Cancer	2
1689	219893	POSTCRICOID CARCINOMA	1480C	Cancer	2
1690	224125	Malignant neoplasm of nasopharynx	B07..00	Cancer	2
1691	288158	Lymphosarcoma of unspecified site	B601000	Cancer	2
1692	206194	Hodgkin's disease, mixed cellularity of spleen	B615700	Cancer	2
1693	303117	CERVIX UTERI CARCINOMA	180 C	Cancer	2
1694	206134	Malignant melanoma of scalp and neck NOS	B324z00	Cancer	2
1695	265538	MALIGNANT CHOLESTEATOMA	1601AC	Cancer	2
1696	288159	Lymphosarcoma NOS	B601z00	Cancer	2
1697	233358	Granulocytic sarcoma	B653100	Cancer	2
1698	242612	[X]Kaposi's sarcoma, unspecified	Byu5300	Cancer	2
1699	246470	[V]Personal history of malignant neoplasm of prostate	ZV10415	Cancer	2
1700	224123	Kaposi's sarcoma of palate	B05z000	Cancer	2
1701	288169	Hodgkin's disease NOS of intrathoracic lymph nodes	B61z200	Cancer	2
1702	210820	FOLLICULAR LYMPHOMA	2020FL	Cancer	2
1703	242316	Malignant neoplasm of tibia	B307200	Cancer	2
1704	233350	Diffuse non-Hodgkin's lymphoma, unspecified	B627X00	Cancer	2
1705	274022	[V]Personal history of malignant neoplasm of brain	ZV10y12	Cancer	2
1706	201862	LYMPHOSARCOMA SMALL INTESTINE	1529BL	Cancer	2
1707	288171	Mycosis fungoides of intrathoracic lymph nodes	B621200	Cancer	2
1708	274690	LYMPHOSARCOMA	2001	Cancer	2
1709	269937	Malignant neoplasm of temporal bone	B300800	Cancer	2
1710	237959	MYELOBLASTOSIS WITH REFRACTORY ANAEMIA	2050RA	Cancer	2
1711	247104	MALIGNANT NEOPLASM AUDITORY CANAL	1732AC	Cancer	2
1712	278990	Malignant neoplasm, overlapping lesion of larynx	B214.00	Cancer	2
1713	274684	WILM'S TUMOUR	1890W	Cancer	2
1714	260678	Malignant neoplasm of septum of nose	B200200	Cancer	2
1715	279002	Malignant neoplasm of ilium	B306000	Cancer	2
1716	274676	MYOSARCOMA	1719M	Cancer	2
1717	201867	MALIGNANT NEOPLASM HEPATOCELLULAR	1550HC	Cancer	2
1718	279030	Malignant neoplasm of seminal vesicle	B48y000	Cancer	2
1719	297323	Malignant neoplasm of oropharynx	B06..00	Cancer	2
1720	201873	TRACHEA CARCINOMA	1620C	Cancer	2
1721	292899	MENINGIOMA SPINAL CORD MALIGNANT	1923	Cancer	2
1722	297403	Malignant neoplasm of other and ill-defined sites	B55..00	Cancer	2
1723	206150	Malignant neoplasm of nipple of male breast	B350000	Cancer	2
1724	269944	Malig neop connective and soft tissue other specified site	B31y.00	Cancer	2
1725	237957	MALIGNANT NEOPLASM BONE MARROW	2022BM	Cancer	2
1726	260980	[X]Malignant neoplasm/other specified male genital organs	Byu8000	Cancer	2
1727	279062	Hodgkin's, lymphocytic-histiocytic pred inguinal and leg	B613500	Cancer	2
1728	297357	Malig neop of connective and soft tissue of hip and leg	B312.00	Cancer	2
1729	269988	Hodgkin's, lymphocytic-histiocytic pred intrapelvic nodes	B613600	Cancer	2
1730	215169	Malignant neoplasm of head NOS	B550000	Cancer	2
1731	260662	Malignant neoplasm of pharyngeal tonsil	B071100	Cancer	2
1732	251469	Malignant neoplasm of other specified mouth parts	B05y.00	Cancer	2
1733	260713	Malignant neoplasm of ovary and other uterine adnexa	B44..00	Cancer	2
1734	306061	CARCINOMA RECURRENT	1991CR	Cancer	2
1735	274658	MALIGNANT LYMPHOMA STOMACH	1519BL	Cancer	2
1736	274657	SARCOMA STOMACH	1519B	Cancer	2
1737	269912	Malignant neoplasm of laryngopharynx	B0z2.00	Cancer	2
1738	297376	Malignant neoplasm of overlapping lesion of corpus uteri	B432.00	Cancer	2
1739	206120	Malignant neoplasm of accessory sinus NOS	B20z.00	Cancer	2
1740	274653	MALIGNANT NEOPLASM TONSIL	1460A	Cancer	2
1741	274024	[V]Personal history of unspecified malignant neoplasm	ZV10z00	Cancer	2
1742	274023	[V]Personal history of malignant neoplasm of thyroid	ZV10y15	Cancer	2
1743	224131	Malig neop other site rectum, rectosigmoid junction and anus	B14y.00	Cancer	2
1744	201865	MALIGNANT NEOPLASM INTESTINE	1539AT	Cancer	2
1745	260675	Malignant neoplasm of body of pancreas	B171.00	Cancer	2
1746	233347	Leukaemic reticuloendotheliosis of intrapelvic lymph nodes	B624600	Cancer	2
1747	270004	Mast cell malignancy of spleen	B626700	Cancer	2
1748	237949	HYPERNEPHROMA	1890CH	Cancer	2
1749	224240	Lymphoid leukaemia NOS	B64z.00	Cancer	2
1750	288095	Malignant neoplasm of mastoid air cells	B201300	Cancer	2
1751	260755	Hodgkin's nodular sclerosis of intrathoracic lymph nodes	B614200	Cancer	2
1752	215167	Malignant neoplasm of pineal gland	B543.00	Cancer	2
1753	256313	MALIGNANT NEOPLASM INTERVERTEBRAL CARTIL	1702D	Cancer	2
1754	269919	Malignant neoplasm of intrahepatic biliary passages	B151200	Cancer	2
1755	201879	MALIGNANT NEOPLASM VAGINA	1840A	Cancer	2
1756	260728	Malignant neoplasm of chest wall NOS	B551100	Cancer	2
1757	260727	Malignant neoplasm of peripheral nerve of pelvis	B524500	Cancer	2
1758	297439	Malignant histiocytosis	B623.00	Cancer	2
1759	233332	Hodgkin's paragranuloma of unspecified site	B610000	Cancer	2
1760	297429	Hodgkin's disease, nodular sclerosis of spleen	B614700	Cancer	2
1761	251531	Renal malignant neoplasm	B4A..11	Cancer	2
1762	251541	Malignant neoplasm of supraclavicular fossa NOS	B550500	Cancer	2
1763	297441	Leukaemic reticuloendotheliosis of unspecified sites	B624000	Cancer	2
1764	256346	PAROTID GLAND ADENOMA	2102AP	Cancer	2
1765	279010	Malignant melanoma of lip	B320.00	Cancer	2
1766	297327	Malignant neoplasm of other specified hypopharyngeal site	B08y.00	Cancer	2
1767	260769	Malignant lymphoma NOS of lymph nodes of multiple sites	B62y800	Cancer	2
1768	260707	Malignant neoplasm of nipple of female breast	B340000	Cancer	2
1769	251569	Letterer-Siwe disease of lymph nodes of head, face and neck	B625100	Cancer	2
1770	206133	Malignant melanoma of eyebrow	B323200	Cancer	2
1771	303154	MYCOSIS FUNGOIDES	2021	Cancer	2
1772	292872	CARCINOMA TONSIL	1460C	Cancer	2
1773	274659	STOMACH LEIOMYBLASTOMA	1519L	Cancer	2
1774	206136	Malignant melanoma of heel	B327600	Cancer	2
1775	297373	Ca female breast	B34..11	Cancer	2
1776	297399	Malignant neoplasm of cauda equina	B525.00	Cancer	2
1777	288182	Histiocytic leukaemia	B66..11	Cancer	2
1778	229007	MALIGNANT NEOPLASM ABDOMEN	1950A	Cancer	2
1779	206114	Malignant neoplasm of mesorectum	B18y200	Cancer	2
1780	233308	Malignant neoplasm of overlapping lesion of urinary organs	B4Ay000	Cancer	2
1781	297345	Malignant neoplasm of lower lobe bronchus	B224000	Cancer	2
1782	242323	Malignant neoplasm of connective and soft tissue, site NOS	B31z.00	Cancer	2
1783	279006	Malignant neoplasm of connective and soft tissue of finger	B311400	Cancer	2
1784	265556	MALIGNANT NEOPLASM HEAD	1959AA	Cancer	2
1785	297364	Malignant melanoma of face NOS	B323z00	Cancer	2
1786	251514	Malignant neoplasm of skin of nose (external)	B333400	Cancer	2
1787	260665	Malignant neoplasm posterior margin nasal septum and choanae	B073200	Cancer	2
1788	274685	THYMOMA MALIGNANT	1942AM	Cancer	2
1789	215124	Malignant neoplasm of great vessels	B313200	Cancer	2
1790	242282	Malignant neoplasm of hard palate	B052.00	Cancer	2
1791	219922	LEUKAEMIA MYELOBLASTIC ACUTE	2050MB	Cancer	2
1792	297352	Malignant neoplasm of carpal bone - triquetrum	B305200	Cancer	2
1793	260709	Malignant neoplasm of lower-inner quadrant of female breast	B343.00	Cancer	2
1794	242386	Immunoproliferative neoplasm	B62zz11	Cancer	2
1795	251558	Burkitt's lymphoma of lymph nodes of head, face and neck	B602100	Cancer	2
1796	206165	Malignant neoplasm of cerebral arachnoid mater	B521100	Cancer	2
1797	260710	Malignant neoplasm of other site of male breast	B35z.00	Cancer	2
1798	279078	Diffuse non-Hodgkin's lymphoma undifferentiated (diffuse)	B627800	Cancer	2
1799	297423	Hodgkin's granuloma of intra-abdominal lymph nodes	B611300	Cancer	2
1800	215080	Malignant neoplasm of submandibular gland	B021.00	Cancer	2
1801	297317	Malignant neoplasm of lower gum	B031.00	Cancer	2
1802	288116	Malignant melanoma of scalp and neck	B324.00	Cancer	2
1803	215153	Malignant neoplasm of labia majora NOS	B451z00	Cancer	2
1804	206148	Malignant neoplasm of other site of female breast NOS	B34yz00	Cancer	2
1805	206105	Malignant neoplasm of liver and intrahepatic bile ducts	B15..00	Cancer	2
1806	303153	SARCOMA RETICULUM-CELL	2000	Cancer	2
1807	215119	Malignant neoplasm of lateral cuneiform	B308500	Cancer	2
1808	233273	Malignant neoplasm of maxillary sinus	B202.00	Cancer	2
1809	260754	Hodgkin's, lymphocytic-histiocytic pred axilla and arm	B613400	Cancer	2
1810	260756	Hodgkin's nodular sclerosis of intrapelvic lymph nodes	B614600	Cancer	2
1811	264855	[V]Personal history of malignant neoplasm of middle ear	ZV10213	Cancer	2
1812	270938	Cerebrovascular disease NOS	G6z..00	Cerebrovascular disease	1
1813	216057	Intracranial haemorrhage NOS	G62z.00	Cerebrovascular disease	1
1814	234272	Cerebellar haemorrhage	G613.00	Cerebrovascular disease	1
1815	289092	Cerebrovascular disease	G6...00	Cerebrovascular disease	1
1816	289098	Other cerebrovascular disease	G67..00	Cerebrovascular disease	1
1817	225140	Right sided intracerebral haemorrhage, unspecified	G61X100	Cerebrovascular disease	1
1818	266473	MENINGEAL HAEMORRHAGE TRAUMATIC	8520M	Cerebrovascular disease	1
1819	243291	Precerebral artery occlusion NOS	G63z.00	Cerebrovascular disease	1
1820	298372	Subarachnoid haemorrh from intracranial artery, unspecif	G60X.00	Cerebrovascular disease	1
1821	216053	Subarachnoid haemorrhage from vertebral artery	G606.00	Cerebrovascular disease	1
1822	226920	Traumatic subdural haemorrhage	S628.00	Cerebrovascular disease	1
1823	247398	CEREBROVASCULAR DISEASE WITH HYPERTENSIO	4380	Cerebrovascular disease	1
1824	207098	Transient cerebral ischaemia NOS	G65z.00	Cerebrovascular disease	1
1825	243290	Stenosis of precerebral arteries	G63..12	Cerebrovascular disease	1
1826	222324	Evacuation of intracerebral haematoma NEC	7004300	Cerebrovascular disease	1
1827	207106	Other cerebrovascular disease OS	G67y.00	Cerebrovascular disease	1
1828	306468	HAEMORRHAGE INTRACEREBRAL	4319CE	Cerebrovascular disease	1
1829	207154	[X]Occlusion and stenosis of other cerebral arteries	Gyu6600	Cerebrovascular disease	1
1830	225149	Sequelae/other unspecified cerebrovascular diseases	G68W.00	Cerebrovascular disease	1
1831	238210	MENINGEAL HAEMORRHAGE	4309M	Cerebrovascular disease	1
1832	234273	Precerebral arterial occlusion	G63..00	Cerebrovascular disease	1
1833	243295	Transient cerebral ischaemia NOS	G65zz00	Cerebrovascular disease	1
1834	225141	Intracerebral haemorrhage NOS	G61z.00	Cerebrovascular disease	1
1835	234282	Generalised ischaemic cerebrovascular disease NOS	G671.00	Cerebrovascular disease	1
1836	306476	CEREBROVASCULAR DISEASE	4389	Cerebrovascular disease	1
1837	225144	Other transient cerebral ischaemia	G65y.00	Cerebrovascular disease	1
1838	215777	Cerebral degeneration due to cerebrovascular disease	F11x200	Cerebrovascular disease	1
1839	216061	Occlusion??? of multiple and bilat cerebral arteries	G677400	Cerebrovascular disease	1
1840	289093	Subarachnoid haemorrhage	G60..00	Cerebrovascular disease	1
1841	225201	[X]Cerebrovascular diseases	Gyu6.00	Cerebrovascular disease	1
1842	284069	HAEMORRHAGE INTRACEREBRAL WITH HYPERTENS	4310	Cerebrovascular disease	1
1843	225136	CVA - cerebrovascular accid due to intracerebral haemorrhage	G61..11	Cerebrovascular disease	1
1844	289096	Other precerebral artery occlusion	G63y.00	Cerebrovascular disease	1
1845	344615	Subdural haemorrhage NOS	G623.00	Cerebrovascular disease	1
1846	217808	Open traumatic subarachnoid haemorrhage	S621.00	Cerebrovascular disease	1
1847	279997	Other specified cerebrovascular disease	G6y..00	Cerebrovascular disease	1
1848	243293	Transient cerebral ischaemia	G65..00	Cerebrovascular disease	1
1849	225202	[X]Other specified cerebrovascular diseases	Gyu6700	Cerebrovascular disease	1
1850	225138	Intracerebral haemorrhage, multiple localized	G618.00	Cerebrovascular disease	1
1851	261700	[X]Occlusion and stenosis of other precerebral arteries	Gyu6500	Cerebrovascular disease	1
1852	276128	H/O: cerebrovascular disease	1477	Cerebrovascular disease	1
1853	234331	[X]Sequelae/other unspecified cerebrovascular diseases	Gyu6D00	Cerebrovascular disease	1
1854	279988	Subarachnoid haemorrhage from anterior communicating artery	G603.00	Cerebrovascular disease	1
1855	279989	Subarachnoid haemorrhage from posterior communicating artery	G604.00	Cerebrovascular disease	1
1856	270936	Sequelae of intracerebral haemorrhage	G681.00	Cerebrovascular disease	1
1857	298426	[X]Other intracerebral haemorrhage	Gyu6200	Cerebrovascular disease	1
1858	279987	Subarachnoid haemorrhage from middle cerebral artery	G602.00	Cerebrovascular disease	1
1859	289101	Other cerebrovascular disease NOS	G67z.00	Cerebrovascular disease	1
1860	216055	Left sided intracerebral haemorrhage, unspecified	G61X000	Cerebrovascular disease	1
1861	225139	Intracerebral haemorrhage in hemisphere, unspecified	G61X.00	Cerebrovascular disease	1
1862	261665	Generalised ischaemic cerebrovascular disease NOS	G671z00	Cerebrovascular disease	1
1863	261657	Cerebral infarction due to embolism of cerebral arteries	G641000	Cerebrovascular disease	1
1864	298427	[X]Intracerebral haemorrhage in hemisphere, unspecified	Gyu6F00	Cerebrovascular disease	1
1865	289095	Intracerebral haemorrhage, intraventricular	G617.00	Cerebrovascular disease	1
1866	234284	Sequelae of subarachnoid haemorrhage	G680.00	Cerebrovascular disease	1
1867	265818	HAEMORRHAGE INTRACRANIAL	4319CR	Cerebrovascular disease	1
1868	235966	Traumatic subarachnoid haemorrhage	S627.00	Cerebrovascular disease	1
1869	261653	Subarachnoid haemorrhage NOS	G60z.00	Cerebrovascular disease	1
1870	248001	HAEMORRHAGE SUBARACHNOID TRAUMATIC	8520A	Cerebrovascular disease	1
1871	303835	TRANSIENT CEREBRAL ISCHAEMIA WITH HYPERT	4350	Cerebrovascular disease	1
1872	226916	Subarachnoid haemorrhage following injury	S62..12	Cerebrovascular disease	1
1873	270927	Multiple and bilateral precerebral arterial occlusion	G633.00	Cerebrovascular disease	1
1874	298373	Stroke due to intracerebral haemorrhage	G61..12	Cerebrovascular disease	1
1875	207094	Ruptured berry aneurysm	G600.00	Cerebrovascular disease	1
1876	289094	Subarachnoid haemorrhage from carotid siphon and bifurcation	G601.00	Cerebrovascular disease	1
1877	261654	Intracerebral haemorrhage	G61..00	Cerebrovascular disease	1
1878	298371	Subarachnoid haemorrhage from basilar artery	G605.00	Cerebrovascular disease	1
1879	298384	Late effects of cerebrovascular disease	G68..00	Cerebrovascular disease	1
1880	289154	[X]Other subarachnoid haemorrhage	Gyu6100	Cerebrovascular disease	1
1881	272627	Closed traumatic subarachnoid haemorrhage	S620.00	Cerebrovascular disease	1
1882	256592	SUBARACHNOID HAEMORRHAGE WITH HYPERTENSI	4300	Cerebrovascular disease	1
1883	270986	[X]Subarachnoid haemorrhage from other intracranial arteries	Gyu6000	Cerebrovascular disease	1
1884	303829	SUBARACHNOID HAEMORRHAGE	4309	Cerebrovascular disease	1
1885	207099	CVA unspecified	G66..11	Cerebrovascular disease	1
1886	207100	Middle cerebral artery syndrome	G660.00	Cerebrovascular disease	1
1887	213214	Stroke monitoring	662M.00	Cerebrovascular disease	1
1888	216059	Cerebral palsy, not congenital or infantile, acute	G669.00	Cerebrovascular disease	1
1889	225147	Anterior cerebral artery syndrome	G661.00	Cerebrovascular disease	1
1890	234279	Stroke and cerebrovascular accident unspecified	G66..00	Cerebrovascular disease	1
1891	234280	Left sided CVA	G667.00	Cerebrovascular disease	1
1892	243296	CVA - Cerebrovascular accident unspecified	G66..13	Cerebrovascular disease	1
1893	252432	Pure sensory lacunar syndrome	G666.00	Cerebrovascular disease	1
1894	261660	Brain stem stroke syndrome	G663.00	Cerebrovascular disease	1
1895	261661	Cerebellar stroke syndrome	G664.00	Cerebrovascular disease	1
1896	261662	Pure motor lacunar syndrome	G665.00	Cerebrovascular disease	1
1897	261663	Right sided CVA	G668.00	Cerebrovascular disease	1
1898	270934	Stroke unspecified	G66..12	Cerebrovascular disease	1
1899	276134	H/O: CVA/stroke	14A7.00	Cerebrovascular disease	1
1900	279994	Posterior cerebral artery syndrome	G662.00	Cerebrovascular disease	1
1901	285273	H/O: stroke	14A7.12	Cerebrovascular disease	1
1902	298379	Stroke due to cerebral arterial occlusion	G64..13	Cerebrovascular disease	1
1903	303847	STROKE	4369B	Cerebrovascular disease	1
1904	261783	[X]Hypersensitivity pneumonitis due to other organic dusts	Hyu4300	Chronic pulmonary disease	1
1905	225254	Pituitary snuff-takers' disease	H35y500	Chronic pulmonary disease	1
1906	252529	Flax-dressers' disease	H442.00	Chronic pulmonary disease	1
1907	261751	Severe asthma attack	H33z011	Chronic pulmonary disease	1
1908	216149	Allergic alveolitis and pneumonitis NOS	H35zz00	Chronic pulmonary disease	1
1909	271041	Panlobular emphysema	H321.00	Chronic pulmonary disease	1
1910	265235	BIRD FANCIER'S LUNG	L5161B	Chronic pulmonary disease	1
1911	303976	ASTHMA ATTACK	493 AB	Chronic pulmonary disease	1
1912	216147	Sequoiosis (red-cedar asthma)	H35y600	Chronic pulmonary disease	1
1913	277044	Mild asthma	663V100	Chronic pulmonary disease	1
1914	207197	Malt workers' lung	H354.00	Chronic pulmonary disease	1
1915	289199	Budgerigar-fanciers' lung	H352000	Chronic pulmonary disease	1
1916	280090	Other emphysema	H32y.00	Chronic pulmonary disease	1
1917	207200	Talc pneumoconiosis	H420.00	Chronic pulmonary disease	1
1918	303989	NOCTURNAL ASTHMA	493 NA	Chronic pulmonary disease	1
1919	271042	Asthma	H33..00	Chronic pulmonary disease	1
1920	252520	Bird-fancier's lung	H352.00	Chronic pulmonary disease	1
1921	280085	Simple chronic bronchitis	H310.00	Chronic pulmonary disease	1
1922	261753	Bagassosis	H351.00	Chronic pulmonary disease	1
1923	252517	Pollen asthma	H330.14	Chronic pulmonary disease	1
1924	303985	ASTHMA ALLERGIC GRASS	493 GR	Chronic pulmonary disease	1
1925	238991	EXCISION BRONCHIECTASIS	K3441B	Chronic pulmonary disease	1
1926	280082	Chest infection - unspecified bronchitis	H30..11	Chronic pulmonary disease	1
1927	271038	Obstructive chronic bronchitis	H312.00	Chronic pulmonary disease	1
1928	295371	Severe asthma	663V300	Chronic pulmonary disease	1
1929	207196	Post-infective bronchiectasis	H341.00	Chronic pulmonary disease	1
1930	303974	ASTHMA	493	Chronic pulmonary disease	1
1931	309607	Asthma causes daytime symptoms most days	663v.00	Chronic pulmonary disease	1
1932	306540	ASTHMA EPISODIC	493 EP	Chronic pulmonary disease	1
1933	225244	Other chronic bronchitis NOS	H31yz00	Chronic pulmonary disease	1
1934	268000	Occasional asthma	663V000	Chronic pulmonary disease	1
1935	220257	BYSSINOSIS	5192BY	Chronic pulmonary disease	1
1936	243394	Wood asthma	H35y700	Chronic pulmonary disease	1
1937	277045	Moderate asthma	663V200	Chronic pulmonary disease	1
1938	225252	Bronchiectasis NOS	H34z.00	Chronic pulmonary disease	1
1939	331790	Asthma never causes daytime symptoms	663s.00	Chronic pulmonary disease	1
1940	303973	EMPHYSEMA PULMONARY	492	Chronic pulmonary disease	1
1941	271045	Mixed asthma	H332.00	Chronic pulmonary disease	1
1942	204183	Asthma disturbs sleep weekly	663N100	Chronic pulmonary disease	1
1943	265894	FARMERS' LUNG	5161F	Chronic pulmonary disease	1
1944	289200	Mushroom workers' lung	H355.00	Chronic pulmonary disease	1
1945	289195	Simple chronic bronchitis NOS	H310z00	Chronic pulmonary disease	1
1946	234380	Exercise induced asthma	H33zz11	Chronic pulmonary disease	1
1947	303975	ASTHMA ACUTE	493 AA	Chronic pulmonary disease	1
1948	207199	Asbestosis NOS	H41z.00	Chronic pulmonary disease	1
1949	229332	TRACHEOBRONCHITIS	490 T	Chronic pulmonary disease	1
1950	213218	Asthma causing night waking	663N000	Chronic pulmonary disease	1
1951	240350	Asthma restricts exercise	663e.00	Chronic pulmonary disease	1
1952	298484	Silica pneumoconiosis NOS	H42z.00	Chronic pulmonary disease	1
1953	271049	Chronic pulmonary fibrosis due to chemical fumes	H464200	Chronic pulmonary disease	1
1954	222256	Asthma - currently dormant	663h.00	Chronic pulmonary disease	1
1955	331791	Asthma causes daytime symptoms 1 to 2 times per month	663t.00	Chronic pulmonary disease	1
1956	234378	Hay fever with asthma	H330.13	Chronic pulmonary disease	1
1957	298481	Extrinsic allergic alveolitis	H35..00	Chronic pulmonary disease	1
1958	223868	Asthma monitored	9OJA.11	Chronic pulmonary disease	1
1959	234379	Status asthmaticus NOS	H33z000	Chronic pulmonary disease	1
1960	261759	Chronic obstructive pulmonary disease NOS	H3z..11	Chronic pulmonary disease	1
1961	216145	Asthma unspecified	H33z.00	Chronic pulmonary disease	1
1962	225247	Atrophic (senile) emphysema	H32y100	Chronic pulmonary disease	1
1963	256652	CHRONIC ASTHMA	493 JC	Chronic pulmonary disease	1
1964	303988	ASTHMA EXACERBATION	493 KB	Chronic pulmonary disease	1
1965	280088	Chronic bullous emphysema	H320.00	Chronic pulmonary disease	1
1966	303972	CHRONIC BRONCHITIS WITH EMPHYSEMA	491 E	Chronic pulmonary disease	1
1967	298477	Centrilobular emphysema	H322.00	Chronic pulmonary disease	1
1968	216148	Allergic alveolitis and pneumonitis NOS	H35z.00	Chronic pulmonary disease	1
1969	220239	CHRONIC SPASMODIC BRONCHITIS	491 BS	Chronic pulmonary disease	1
1970	265869	ASTHMA FREQUENCY REGULARLY	493 BG	Chronic pulmonary disease	1
1971	238257	ASTHMA POLLEN INITIATED	493 GS	Chronic pulmonary disease	1
1972	213221	Asthma sometimes restricts exercise	663	Chronic pulmonary disease	1
1973	252521	Suberosis ( cork-handlers' lung )	H353.00	Chronic pulmonary disease	1
1974	261749	Childhood asthma	H330.12	Chronic pulmonary disease	1
1975	340378	Asthma night-time symptoms	66YP.00	Chronic pulmonary disease	1
1976	234375	Other emphysema NOS	H32yz00	Chronic pulmonary disease	1
1977	204184	Asthma never restricts exercise	663f.00	Chronic pulmonary disease	1
1978	216152	Silica and silicate pneumoconiosis	H42..00	Chronic pulmonary disease	1
1979	306532	ASTHMA SEVERITY MILD	493 AI	Chronic pulmonary disease	1
1980	261762	Bronchitis and pneumonitis due to chemical fumes	H460.00	Chronic pulmonary disease	1
1981	303987	EXACERBATION OF ASTHMA	493 KA	Chronic pulmonary disease	1
1982	275019	INTRINSIC ASTHMA	493 HT	Chronic pulmonary disease	1
1983	256689	ANTHRACOSILICOSIS	5151	Chronic pulmonary disease	1
1984	252514	Obstructive chronic bronchitis NOS	H312z00	Chronic pulmonary disease	1
1985	216143	MacLeod's unilateral emphysema	H32y200	Chronic pulmonary disease	1
1986	306536	ASTHMA AND BRONCHITIS	493 BD	Chronic pulmonary disease	1
1987	284119	ASTHMA FREQUENCY ON EXERCISE ONLY	493 BI	Chronic pulmonary disease	1
1988	345882	Occupational asthma	173c.00	Chronic pulmonary disease	1
1989	298476	Other chronic bronchitis	H31y.00	Chronic pulmonary disease	1
1990	234381	Allergic bronchitis NEC	H33zz13	Chronic pulmonary disease	1
1991	303069	PIGEON FANCIER'S LUNG	114 PF	Chronic pulmonary disease	1
1992	225256	Pneumoconiosis due to inorganic dust NOS	H43z.00	Chronic pulmonary disease	1
1993	280092	Extrinsic asthma with asthma attack	H330111	Chronic pulmonary disease	1
1994	243389	Bronchitis unspecified	H30..00	Chronic pulmonary disease	1
1995	216159	Lung disease due to external agents NOS	H4z..00	Chronic pulmonary disease	1
1996	234383	Asbestosis	H41..00	Chronic pulmonary disease	1
1997	205844	Attends asthma monitoring	9OJ1.00	Chronic pulmonary disease	1
1998	298482	Pigeon-fanciers' lung	H352100	Chronic pulmonary disease	1
[truncated: 1,158 more rows]
